# Supplementary material for: Biological clock function is linked to proactive and reactive personality types
Source: BMC Biol. 2018 Dec 21;16:148. doi: 10.1186/s12915-018-0618-0 (PMC6303931; doi:10.1186/s12915-018-0618-0)
Supplement: Supplementary file 3 — Table S1. Differently expressed genes in early emerging (EE) and late emerging (LE) fish. Analysis of the EE and LE transcriptome data show that 1478 genes out of 31,398 genes analysed were expressed significantly different (p < 0.05). Out of these genes, 43 are involved in the regulation of the biological clock (yellow). Genes upregulated in EE fish are marked red and genes upregulated in LE fish are marked blue. The table gives chromosome number, gene name, Ensembl gene-id, Entrez gene-id, ZFIN gene-id, GO accessions, Human homologues, fold change and p-value. (XLSX 317 kb) [file 12915_2018_618_MOESM3_ESM.xlsx]

## Sheet: Sheet1
chromosome	gene	Ensembl gene-id	Entrez gene-id	ZFIN gene-id	GO accessions	Human homologs	fold change	p-value
10	si:dkey-18a10.3	ENSDARG00000090814		ZDB-GENE-091204-174	GO:0043565 (sequence-specific DNA binding), GO:0006357 (regulation of transcription from RNA polymerase II promoter), GO:0003677 (DNA binding), GO:0003700 (transcription factor activity, sequence-specific DNA binding), GO:0006355 (regulation of transcription, DNA-templated), GO:0005634 (nucleus), GO:0033177 (proton-transporting two-sector ATPase complex, proton-transporting domain), GO:0015991 (A…		45.7732	2.03818e-38
8	si:ch211-103n10.5	ENSDARG00000077504		ZDB-GENE-030131-5155	GO:0000786 (nucleosome), GO:0005694 (chromosome), GO:0006334 (nucleosome assembly), GO:0003677 (DNA binding), GO:0005634 (nucleus)	ENSG00000168298 (1.0), ENSG00000187475 (1.0), ENSG00000184357 (1.0), ENSG00000124610 (1.0), ENSG00000187837 (1.0), ENSG00000124575 (1.0)	41.1049	6.80802e-10
6	BX950188.1	ENSDARG00000044326			GO:0005515 (protein binding)		39.8973	3.63367e-08
3	si:ch211-207b24.4	ENSDARG00000104027		ZDB-GENE-100921-9	GO:0005515 (protein binding), GO:0005575 (cellular_component), GO:0003824 (catalytic activity), GO:0008152 (metabolic process)		29.1998	2.42191e-12
23	gp9	ENSDARG00000090638		ZDB-GENE-090313-5		ENSG00000169704 (0.0)	29.1238	2.23152e-17
22	si:ch211-197g15.10	ENSDARG00000071361	555357	ZDB-GENE-050208-617	GO:0003676 (nucleic acid binding), GO:0005524 (ATP binding), GO:0005525 (GTP binding), GO:0003887 (DNA-directed DNA polymerase activity), GO:0006260 (DNA replication), GO:0006261 (DNA-dependent DNA replication), GO:0003677 (DNA binding), GO:0008150 (biological_process), GO:0046872 (metal ion binding), GO:0008270 (zinc ion binding), GO:0005622 (intracellular)		25.6252	1.69047e-26
3	ba1	ENSDARG00000089087	['30216', '30217']	ZDB-GENE-990415-18	GO:0005833 (hemoglobin complex), GO:0005506 (iron ion binding), GO:0001666 (response to hypoxia), GO:0015671 (oxygen transport), GO:0005344 (oxygen transporter activity), GO:0006810 (transport), GO:0046872 (metal ion binding), GO:0020037 (heme binding), GO:0019825 (oxygen binding)	ENSG00000196565 (0.0), ENSG00000223609 (0.0), ENSG00000213931 (0.0), ENSG00000244734 (0.0), ENSG00000213934 (0.0)	25.4075	4.22843e-06
3	ba1l	ENSDARG00000097238	['30217', '504174']	ZDB-GENE-040901-4	GO:0005506 (iron ion binding), GO:0020037 (heme binding)	ENSG00000196565 (0.0), ENSG00000223609 (0.0), ENSG00000213931 (0.0), ENSG00000244734 (0.0), ENSG00000213934 (0.0)	25.0172	4.63684e-06
3	hbaa1	ENSDARG00000097011	30507	['ZDB-GENE-980526-79', 'ZDB-GENE-131121-640']	GO:0005833 (hemoglobin complex), GO:0005506 (iron ion binding), GO:0001666 (response to hypoxia), GO:0015671 (oxygen transport), GO:0005344 (oxygen transporter activity), GO:0006810 (transport), GO:0046872 (metal ion binding), GO:0020037 (heme binding), GO:0019825 (oxygen binding), GO:0008150 (biological_process), GO:0005212 (structural constituent of eye lens), GO:0016020 (membrane), GO:0016021 …		24.4372	8.93688e-06
3	si:xx-by187g17.1	ENSDARG00000079078	497162	ZDB-GENE-041001-43	GO:0005506 (iron ion binding), GO:0020037 (heme binding)		23.4214	2.97691e-05
19	ciarta	ENSDARG00000058094	564009	ZDB-GENE-030131-7016		ENSG00000159208 (1.0)	20.07	5.28505e-96
18	cipc	ENSDARG00000068374	564531	ZDB-GENE-050419-250	GO:0033153 (T cell receptor V(D)J recombination), GO:0021513 (spinal cord dorsal/ventral patterning), GO:0033333 (fin development), GO:0048699 (generation of neurons), GO:0016055 (Wnt signaling pathway), GO:0043565 (sequence-specific DNA binding), GO:0006357 (regulation of transcription from RNA polymerase II promoter), GO:0008013 (beta-catenin binding), GO:0003682 (chromatin binding), GO:0005667…		19.7782	2.02241e-191
11	gata1a	ENSDARG00000013477	30481	ZDB-GENE-980526-268	GO:0030224 (monocyte differentiation), GO:0010629 (negative regulation of gene expression), GO:0045637 (regulation of myeloid cell differentiation), GO:0035162 (embryonic hemopoiesis), GO:0030223 (neutrophil differentiation), GO:0030099 (myeloid cell differentiation), GO:0030218 (erythrocyte differentiation), GO:0030225 (macrophage differentiation), GO:0008270 (zinc ion binding), GO:0043565 (sequ…	ENSG00000102145 (1.0)	19.5996	4.26397e-22
12	HBZ	ENSDARG00000045144	563335	ZDB-GENE-070410-131	GO:0005833 (hemoglobin complex), GO:0005506 (iron ion binding), GO:0015671 (oxygen transport), GO:0005344 (oxygen transporter activity), GO:0006810 (transport), GO:0046872 (metal ion binding), GO:0020037 (heme binding), GO:0019825 (oxygen binding)	ENSG00000130656 (1.0)	18.0088	9.75952e-12
5	si:ch211-207c6.2	ENSDARG00000095304		ZDB-GENE-060526-90	GO:0050885 (neuromuscular process controlling balance), GO:0010996 (response to auditory stimulus), GO:0016079 (synaptic vesicle exocytosis), GO:0005509 (calcium ion binding), GO:0016021 (integral component of membrane)		15.0265	1.31476e-13
6	srsf3a	ENSDARG00000102957					14.5826	2.11147e-06
3	nfil3-2	ENSDARG00000043237	792516	ZDB-GENE-110929-1	GO:0016705 (oxidoreductase activity, acting on paired donors, with incorporation or reduction of molecular oxygen), GO:0005506 (iron ion binding), GO:0090504 (epiboly), GO:0031116 (positive regulation of microtubule polymerization), GO:0006700 (C21-steroid hormone biosynthetic process), GO:0008386 (cholesterol monooxygenase (side-chain-cleaving) activity), GO:0046872 (metal ion binding), GO:00044…		14.5493	1.45823e-167
14	fbxl3l	ENSDARG00000037738	564855	ZDB-GENE-130530-598	GO:0016758 (transferase activity, transferring hexosyl groups), GO:0008152 (metabolic process), GO:0016740 (transferase activity), GO:0043231 (intracellular membrane-bounded organelle), GO:0015020 (glucuronosyltransferase activity), GO:0032870 (cellular response to hormone stimulus), GO:0052696 (flavonoid glucuronidation), GO:0009813 (flavonoid biosynthetic process), GO:0005515 (protein binding)		14.5236	1.17128e-123
2	rorcb	ENSDARG00000017780	562258	ZDB-GENE-040724-215	GO:0003707 (steroid hormone receptor activity), GO:0043401 (steroid hormone mediated signaling pathway), GO:0008270 (zinc ion binding), GO:0043565 (sequence-specific DNA binding), GO:0003700 (transcription factor activity, sequence-specific DNA binding), GO:0006355 (regulation of transcription, DNA-templated), GO:0005634 (nucleus), GO:0004879 (RNA polymerase II transcription factor activity, liga…		14.1512	1.3029e-92
19	si:ch211-250g4.3	ENSDARG00000092945		ZDB-GENE-060503-506	GO:0005575 (cellular_component), GO:0008150 (biological_process)		14.106	4.71814e-08
12	nmt1b	ENSDARG00000057206	562651	ZDB-GENE-081222-3	GO:0006499 (N-terminal protein myristoylation), GO:0016746 (transferase activity, transferring acyl groups), GO:0016740 (transferase activity), GO:0018008 (N-terminal peptidyl-glycine N-myristoylation), GO:0004379 (glycylpeptide N-tetradecanoyltransferase activity), GO:0005737 (cytoplasm)	ENSG00000136448 (1.0)	13.2225	3.69273e-18
10	si:dkey-76p7.8	ENSDARG00000092562					12.82	1.59485e-05
11	CR293511.2	ENSDARG00000101146	101886098		GO:0038062 (protein tyrosine kinase collagen receptor activity), GO:0004714 (transmembrane receptor protein tyrosine kinase activity), GO:0004713 (protein tyrosine kinase activity), GO:0004672 (protein kinase activity), GO:0005524 (ATP binding), GO:0007169 (transmembrane receptor protein tyrosine kinase signaling pathway), GO:0006468 (protein phosphorylation), GO:0016020 (membrane), GO:0005887 (i…		12.6604	6.75386e-16
1	slc43a3a	ENSDARG00000059682	572234	ZDB-GENE-110208-8	GO:0055085 (transmembrane transport), GO:0016021 (integral component of membrane), GO:0003676 (nucleic acid binding), GO:0051028 (mRNA transport), GO:0007275 (multicellular organismal development), GO:0006810 (transport), GO:0017124 (SH3 domain binding), GO:0006417 (regulation of translation), GO:0006397 (mRNA processing), GO:0003723 (RNA binding), GO:0008380 (RNA splicing), GO:0030154 (cell diff…	ENSG00000254979 (1.0), ENSG00000134802 (1.0)	12.6505	0.000121051
11	per3	ENSDARG00000010519	58107	ZDB-GENE-000804-1	GO:0009648 (photoperiodism), GO:0032922 (circadian regulation of gene expression), GO:0007264 (small GTPase mediated signal transduction), GO:0005085 (guanyl-nucleotide exchange factor activity), GO:0005515 (protein binding)	ENSG00000049246 (1.0)	12.5108	2.04199e-68
19	CR735126.1	ENSDARG00000044212					12.4755	6.93375e-08
20	rhag	ENSDARG00000019253	405771	ZDB-GENE-030131-8229	GO:0015840 (urea transport), GO:0015696 (ammonium transport), GO:0008519 (ammonium transmembrane transporter activity), GO:0016020 (membrane), GO:0016021 (integral component of membrane)	ENSG00000112077 (1.0)	11.8665	1.38569e-15
20	ociad2	ENSDARG00000052336	558261	ZDB-GENE-041014-253	GO:0007275 (multicellular organismal development), GO:0043565 (sequence-specific DNA binding), GO:0048066 (developmental pigmentation), GO:0003677 (DNA binding), GO:0006351 (transcription, DNA-templated), GO:0006355 (regulation of transcription, DNA-templated), GO:0005634 (nucleus), GO:0005575 (cellular_component), GO:0046872 (metal ion binding), GO:0008270 (zinc ion binding)	ENSG00000145247 (1.0)	10.7079	4.11749e-06
7	wdr76	ENSDARG00000053554	570063	ZDB-GENE-030131-4513	GO:0003674 (molecular_function), GO:0005575 (cellular_component), GO:0008150 (biological_process), GO:0036368 (cone photoresponse recovery), GO:0005515 (protein binding)	ENSG00000092470 (1.0)	10.3028	2.65872e-26
6	nfil3-5	ENSDARG00000094965	335737	ZDB-GENE-030131-7677	GO:0003674 (molecular_function), GO:0005575 (cellular_component), GO:0008150 (biological_process), GO:0032922 (circadian regulation of gene expression), GO:0043565 (sequence-specific DNA binding), GO:0003700 (transcription factor activity, sequence-specific DNA binding), GO:0006355 (regulation of transcription, DNA-templated)		10.2827	5.33366e-140
14	FAM149A	ENSDARG00000073709	100001989	ZDB-GENE-081107-36		ENSG00000109794 (1.0)	10.1961	0.00178161
10	C10H8orf4 (1 of 2)	ENSDARG00000076858			GO:0060972 (left/right pattern formation), GO:0090263 (positive regulation of canonical Wnt signaling pathway), GO:0042384 (cilium assembly), GO:0043009 (chordate embryonic development)	ENSG00000176907 (1.0)	10.1242	8.68146e-16
10	per1a	ENSDARG00000056885	563926	ZDB-GENE-011220-1	GO:0005575 (cellular_component), GO:0009648 (photoperiodism), GO:0042542 (response to hydrogen peroxide)	ENSG00000179094 (1.0)	9.79904	2.71159e-115
6	fkbp5	ENSDARG00000028396	368924	ZDB-GENE-030616-630	GO:0001786 (phosphatidylserine binding), GO:0010324 (membrane invagination), GO:0005905 (coated pit), GO:0005546 (phosphatidylinositol-4,5-bisphosphate binding), GO:0048268 (clathrin coat assembly), GO:0072583 (clathrin-mediated endocytosis), GO:0006897 (endocytosis), GO:0072659 (protein localization to plasma membrane), GO:0061077 (chaperone-mediated protein folding), GO:0005789 (endoplasmic ret…	ENSG00000096060 (1.0)	9.61264	2.03345e-06
11	foxg1b	ENSDARG00000032705	405850	ZDB-GENE-040426-2437	GO:0016339 (calcium-dependent cell-cell adhesion via plasma membrane cell adhesion molecules), GO:0007156 (homophilic cell adhesion via plasma membrane adhesion molecules), GO:0005509 (calcium ion binding), GO:0009653 (anatomical structure morphogenesis), GO:0007155 (cell adhesion), GO:0016020 (membrane), GO:0030154 (cell differentiation), GO:0006366 (transcription from RNA polymerase II promoter…	ENSG00000176165 (0.0)	9.47616	6.36299e-09
11	nr1d4b	ENSDARG00000059370	571948	ZDB-GENE-080403-6	GO:0004887 (thyroid hormone receptor activity), GO:0003708 (retinoic acid receptor activity), GO:0048384 (retinoic acid receptor signaling pathway), GO:0003707 (steroid hormone receptor activity), GO:0046872 (metal ion binding), GO:0043401 (steroid hormone mediated signaling pathway), GO:0008270 (zinc ion binding), GO:0043565 (sequence-specific DNA binding), GO:0003677 (DNA binding), GO:0003700 (…		9.46415	1.19885e-61
16	epb41b	ENSDARG00000029019	326287	ZDB-GENE-030130-1	GO:0019897 (extrinsic component of plasma membrane), GO:0042995 (cell projection), GO:0035162 (embryonic hemopoiesis), GO:0030866 (cortical actin cytoskeleton organization), GO:0007275 (multicellular organismal development), GO:0030218 (erythrocyte differentiation), GO:0035082 (axoneme assembly), GO:0008092 (cytoskeletal protein binding), GO:0005856 (cytoskeleton), GO:0005929 (cilium), GO:0060271…	ENSG00000159023 (1.0)	9.19504	1.34255e-22
11	si:ch73-1m18.2	ENSDARG00000096842					8.92472	3.11012e-64
18	arntl2	ENSDARG00000041381	58099	ZDB-GENE-000509-2	GO:0008440 (inositol-1,4,5-trisphosphate 3-kinase activity), GO:0005575 (cellular_component), GO:0009648 (photoperiodism), GO:0009416 (response to light stimulus), GO:0007623 (circadian rhythm), GO:0046983 (protein dimerization activity), GO:0005667 (transcription factor complex), GO:0005515 (protein binding), GO:0003677 (DNA binding), GO:0005737 (cytoplasm), GO:0003700 (transcription factor acti…	ENSG00000029153 (1.0)	8.77113	5.60105e-80
16	ncam3	ENSDARG00000089586	566122	ZDB-GENE-131127-340	GO:0015114 (phosphate ion transmembrane transporter activity), GO:0035435 (phosphate ion transmembrane transport), GO:0007155 (cell adhesion), GO:0016020 (membrane), GO:0005515 (protein binding), GO:0016021 (integral component of membrane)		8.70456	5.54144e-37
6	slc6a13l	ENSDARG00000001354	561024	ZDB-GENE-030616-628	GO:0005328 (neurotransmitter:sodium symporter activity), GO:0015293 (symporter activity), GO:0006810 (transport), GO:0015812 (gamma-aminobutyric acid transport), GO:0006836 (neurotransmitter transport), GO:0005332 (gamma-aminobutyric acid:sodium symporter activity), GO:0043005 (neuron projection), GO:0016020 (membrane), GO:0007268 (synaptic transmission), GO:0005887 (integral component of plasma …		7.87387	1.85191e-09
19	si:dkey-266f7.5	ENSDARG00000094886	100006143	ZDB-GENE-070705-437	GO:0003674 (molecular_function), GO:0030133 (transport vesicle), GO:0005576 (extracellular region), GO:0007417 (central nervous system development), GO:0031410 (cytoplasmic vesicle), GO:0042127 (regulation of cell proliferation)		7.77007	0.000154638
17	sptb	ENSDARG00000030490	58040	ZDB-GENE-000906-1	GO:0008091 (spectrin), GO:0035162 (embryonic hemopoiesis), GO:0005200 (structural constituent of cytoskeleton), GO:0005543 (phospholipid binding), GO:0003779 (actin binding), GO:0005515 (protein binding), GO:0048821 (erythrocyte development)	ENSG00000070182 (1.0)	7.54395	4.01352e-17
3	nr1d1	ENSDARG00000033160	494487	ZDB-GENE-050105-1	GO:0003810 (protein-glutamine gamma-glutamyltransferase activity), GO:0018149 (peptide cross-linking), GO:0004887 (thyroid hormone receptor activity), GO:0003707 (steroid hormone receptor activity), GO:0046872 (metal ion binding), GO:0001078 (transcriptional repressor activity, RNA polymerase II core promoter proximal region sequence-specific binding), GO:0043401 (steroid hormone mediated signali…	ENSG00000126368 (1.0)	7.39857	1.21562e-54
17	cipca	ENSDARG00000075397	100535864	ZDB-GENE-120928-5		ENSG00000198894 (1.0), ENSG00000259164 (1.0)	7.33591	1.01069e-31
22	cilp2	ENSDARG00000013687	557778	ZDB-GENE-050208-436	GO:0005515 (protein binding), GO:0016787 (hydrolase activity), GO:0007275 (multicellular organismal development), GO:0003677 (DNA binding), GO:0006351 (transcription, DNA-templated), GO:0006355 (regulation of transcription, DNA-templated), GO:0005634 (nucleus)	ENSG00000160161 (1.0)	7.1225	0.000287075
3	zgc:92880	ENSDARG00000069734	445037	ZDB-GENE-040801-164	GO:0005833 (hemoglobin complex), GO:0005506 (iron ion binding), GO:0008381 (mechanically-gated ion channel activity), GO:0015671 (oxygen transport), GO:0005344 (oxygen transporter activity), GO:0006810 (transport), GO:0046872 (metal ion binding), GO:0020037 (heme binding), GO:0019825 (oxygen binding), GO:0016021 (integral component of membrane)	ENSG00000196565 (0.0), ENSG00000223609 (0.0), ENSG00000213931 (0.0), ENSG00000244734 (0.0), ENSG00000213934 (0.0)	6.9959	0.00100986
5	klf9	ENSDARG00000068194	565869	ZDB-GENE-060526-244	GO:0003676 (nucleic acid binding), GO:0003674 (molecular_function), GO:0006810 (transport), GO:0046872 (metal ion binding), GO:0015031 (protein transport), GO:0016020 (membrane), GO:0016021 (integral component of membrane)	ENSG00000119138 (1.0)	6.88223	0.000462933
6	SLC16A1 (1 of 2)	ENSDARG00000016963	100534752	ZDB-GENE-110408-16	GO:0015718 (monocarboxylic acid transport), GO:0008028 (monocarboxylic acid transmembrane transporter activity), GO:0015129 (lactate transmembrane transporter activity), GO:0035879 (plasma membrane lactate transport), GO:0005887 (integral component of plasma membrane), GO:0055085 (transmembrane transport), GO:0016021 (integral component of membrane), GO:0000166 (nucleotide binding), GO:0005525 (G…	ENSG00000155380 (1.0)	6.81246	2.93746e-24
6	palm3	ENSDARG00000071215	790940	ZDB-GENE-061215-74	GO:0003674 (molecular_function), GO:0005575 (cellular_component), GO:0008150 (biological_process), GO:0007165 (signal transduction)	ENSG00000187867 (1.0)	6.70206	4.42078e-211
8	gp1bb	ENSDARG00000074441	798998	ZDB-GENE-081104-406	GO:0003674 (molecular_function), GO:0060216 (definitive hemopoiesis), GO:0016925 (protein sumoylation), GO:0005634 (nucleus), GO:0043009 (chordate embryonic development)	ENSG00000203618 (0.0)	6.6227	2.06275e-21
3	slc4a1a	ENSDARG00000012881	84703	ZDB-GENE-010525-1	GO:0006811 (ion transport), GO:0035162 (embryonic hemopoiesis), GO:0006810 (transport), GO:0008509 (anion transmembrane transporter activity), GO:0030218 (erythrocyte differentiation), GO:0005215 (transporter activity), GO:0005452 (inorganic anion exchanger activity), GO:0051453 (regulation of intracellular pH), GO:0015701 (bicarbonate transport), GO:0006820 (anion transport), GO:1902476 (chlorid…	ENSG00000004939 (1.0)	6.54561	2.6187e-11
2	xirp1	ENSDARG00000030722	497637	ZDB-GENE-050221-2	GO:0007507 (heart development), GO:0030054 (cell junction), GO:0003779 (actin binding), GO:0030036 (actin cytoskeleton organization), GO:0003674 (molecular_function), GO:0005575 (cellular_component), GO:0008150 (biological_process)	ENSG00000168334 (1.0)	6.53195	1.1311e-07
22	SHISA4 (4 of 4)	ENSDARG00000071543	558681	ZDB-GENE-050208-731	GO:0008748 (N-ethylmaleimide reductase activity), GO:0043826 (sulfur oxygenase reductase activity), GO:0043738 (reduced coenzyme F420 dehydrogenase activity), GO:0052693 (epoxyqueuosine reductase activity), GO:0043883 (malolactic enzyme activity), GO:0005575 (cellular_component), GO:0043914 (NADPH:sulfur oxidoreductase activity), GO:0051213 (dioxygenase activity), GO:0046872 (metal ion binding), …	ENSG00000198892 (1.0)	6.49724	0.00315077
22	mstna	ENSDARG00000042947	445816	ZDB-GENE-050208-735	GO:0040007 (growth), GO:0046872 (metal ion binding), GO:0031594 (neuromuscular junction), GO:0048468 (cell development), GO:0010862 (positive regulation of pathway-restricted SMAD protein phosphorylation), GO:0005160 (transforming growth factor beta receptor binding), GO:0060395 (SMAD protein signal transduction), GO:0007528 (neuromuscular junction development), GO:0005576 (extracellular region),…	ENSG00000138379 (1.0)	6.44037	6.37743e-05
6	klf1	ENSDARG00000017400	30104	ZDB-GENE-980526-55	GO:0003676 (nucleic acid binding), GO:0010628 (positive regulation of gene expression), GO:0060319 (primitive erythrocyte differentiation), GO:0046872 (metal ion binding), GO:0043565 (sequence-specific DNA binding), GO:0003700 (transcription factor activity, sequence-specific DNA binding), GO:0006351 (transcription, DNA-templated), GO:0006355 (regulation of transcription, DNA-templated), GO:00056…	ENSG00000105610 (1.0)	6.40467	3.33628e-12
19	nr1d2b	ENSDARG00000009594	30271	ZDB-GENE-990415-244	GO:0003707 (steroid hormone receptor activity), GO:0046872 (metal ion binding), GO:0043401 (steroid hormone mediated signaling pathway), GO:0008270 (zinc ion binding), GO:0043565 (sequence-specific DNA binding), GO:0003677 (DNA binding), GO:0003700 (transcription factor activity, sequence-specific DNA binding), GO:0006351 (transcription, DNA-templated), GO:0006355 (regulation of transcription, DN…	ENSG00000174738 (1.0)	6.35918	3.09023e-83
10	nt5c2l1	ENSDARG00000034852	447810	ZDB-GENE-031006-8	GO:0002376 (immune system process), GO:0046872 (metal ion binding), GO:0002224 (toll-like receptor signaling pathway), GO:0008253 (5'-nucleotidase activity), GO:0004888 (transmembrane signaling receptor activity), GO:0006954 (inflammatory response), GO:0006955 (immune response), GO:0007165 (signal transduction), GO:0045087 (innate immune response), GO:0016020 (membrane), GO:0071466 (cellular resp…	ENSG00000144130 (1.0)	6.27588	0.00251629
8	alas2	ENSDARG00000038643	64607	ZDB-GENE-001229-1	GO:0009058 (biosynthetic process), GO:0033014 (tetrapyrrole biosynthetic process), GO:0003870 (5-aminolevulinate synthase activity), GO:0006778 (porphyrin-containing compound metabolic process), GO:0020027 (hemoglobin metabolic process), GO:0001666 (response to hypoxia), GO:0042541 (hemoglobin biosynthetic process), GO:0006782 (protoporphyrinogen IX biosynthetic process), GO:0003824 (catalytic ac…	ENSG00000158578 (0.0)	6.20082	1.35925e-07
7	per1b	ENSDARG00000012499	406204	ZDB-GENE-040419-1	GO:0009266 (response to temperature stimulus), GO:0005216 (ion channel activity), GO:0006811 (ion transport), GO:0071542 (dopaminergic neuron differentiation), GO:0042752 (regulation of circadian rhythm), GO:0009416 (response to light stimulus), GO:0006810 (transport), GO:0016020 (membrane), GO:0005223 (intracellular cGMP activated cation channel activity), GO:0030553 (cGMP binding), GO:0005222 (…	ENSG00000179094 (1.0)	6.11357	5.86406e-184
3	epor	ENSDARG00000090834	751109	ZDB-GENE-071116-1	GO:0008543 (fibroblast growth factor receptor signaling pathway), GO:0030097 (hemopoiesis), GO:0004888 (transmembrane signaling receptor activity), GO:0005102 (receptor binding), GO:0008083 (growth factor activity), GO:0016021 (integral component of membrane), GO:0005515 (protein binding)	ENSG00000187266 (1.0)	5.83625	8.69655e-13
25	pth1a	ENSDARG00000093738	405886	ZDB-GENE-040623-1	GO:0009790 (embryo development), GO:0014044 (Schwann cell development), GO:0036135 (Schwann cell migration), GO:0021755 (eurydendroid cell differentiation), GO:0021778 (oligodendrocyte cell fate specification), GO:0006874 (cellular calcium ion homeostasis), GO:0055074 (calcium ion homeostasis), GO:0048513 (organ development), GO:0031856 (parathyroid hormone receptor binding), GO:0005576 (extracel…		5.81633	0.000285185
6	nfe2l2b	ENSDARG00000089697	100873093	ZDB-GENE-120320-3	GO:0003676 (nucleic acid binding), GO:0005575 (cellular_component), GO:0008150 (biological_process), GO:0061417 (negative regulation of transcription from RNA polymerase II promoter in response to oxidative stress), GO:0000166 (nucleotide binding), GO:0034599 (cellular response to oxidative stress), GO:0043565 (sequence-specific DNA binding), GO:0003677 (DNA binding), GO:0005737 (cytoplasm), GO:0…		5.66939	0.000170303
5	hdr	ENSDARG00000004392	373093	ZDB-GENE-030826-5	GO:0003674 (molecular_function), GO:0005575 (cellular_component), GO:0008150 (biological_process), GO:0043280 (positive regulation of cysteine-type endopeptidase activity involved in apoptotic process), GO:0007165 (signal transduction), GO:0005515 (protein binding), GO:0043065 (positive regulation of apoptotic process)	ENSG00000104689 (1.0), ENSG00000120889 (1.0), ENSG00000173530 (1.0), ENSG00000173535 (1.0)	5.63673	8.73101e-09
10	si:ch211-237l4.9	ENSDARG00000094169					5.58985	1.45223e-11
20	clock1a	ENSDARG00000011703	30140	ZDB-GENE-990630-14	GO:0009266 (response to temperature stimulus), GO:0097272 (ammonia homeostasis), GO:0009648 (photoperiodism), GO:0015696 (ammonium transport), GO:0032922 (circadian regulation of gene expression), GO:0009416 (response to light stimulus), GO:0008519 (ammonium transmembrane transporter activity), GO:0006810 (transport), GO:0007623 (circadian rhythm), GO:0046983 (protein dimerization activity), GO:0…	ENSG00000134852 (1.0)	5.56832	7.33498e-79
15	rnf183	ENSDARG00000097289			GO:0003674 (molecular_function), GO:0000462 (maturation of SSU-rRNA from tricistronic rRNA transcript (SSU-rRNA, 5.8S rRNA, LSU-rRNA)), GO:0032040 (small-subunit processome), GO:0005730 (nucleolus)		5.35639	7.01386e-07
18	ddb2	ENSDARG00000041140	100004133	ZDB-GENE-050419-169	GO:0006974 (cellular response to DNA damage stimulus), GO:0016567 (protein ubiquitination), GO:0006281 (DNA repair), GO:0005515 (protein binding), GO:0003677 (DNA binding), GO:0005634 (nucleus)	ENSG00000134574 (1.0)	5.28212	2.50361e-64
18	cry1ab	ENSDARG00000011583	554836	ZDB-GENE-010426-3	GO:0003913 (DNA photolyase activity), GO:0006281 (DNA repair), GO:0045892 (negative regulation of transcription, DNA-templated), GO:0005634 (nucleus)	ENSG00000008405 (1.0)	5.23779	6.78941e-89
23	nfe2	ENSDARG00000020606	317765	ZDB-GENE-030124-1	GO:0048798 (swim bladder inflation), GO:0046982 (protein heterodimerization activity), GO:0043565 (sequence-specific DNA binding), GO:0005667 (transcription factor complex), GO:0071600 (otic vesicle morphogenesis), GO:0003677 (DNA binding), GO:0003700 (transcription factor activity, sequence-specific DNA binding), GO:0006351 (transcription, DNA-templated), GO:0006355 (regulation of transcription,…	ENSG00000123405 (1.0)	5.20697	0.00012035
8	hsp70l	ENSDARG00000055723	560210	ZDB-GENE-050321-1	GO:0009408 (response to heat), GO:0046686 (response to cadmium ion), GO:0000166 (nucleotide binding), GO:0001568 (blood vessel development), GO:0005524 (ATP binding), GO:0005737 (cytoplasm), GO:0005634 (nucleus)	ENSG00000204390 (0.0), ENSG00000173110 (0.0)	5.08828	2.14917e-75
6	im:7151449	ENSDARG00000086724	492708	ZDB-GENE-041111-283	GO:0003674 (molecular_function), GO:0005575 (cellular_component), GO:0008150 (biological_process)		5.04211	1.87076e-07
8	ela2l	ENSDARG00000056765	334304	ZDB-GENE-040511-1	GO:0005575 (cellular_component), GO:0008236 (serine-type peptidase activity), GO:0008233 (peptidase activity), GO:0016787 (hydrolase activity), GO:0008360 (regulation of cell shape), GO:0005856 (cytoskeleton), GO:0007165 (signal transduction), GO:0005198 (structural molecule activity), GO:0016020 (membrane), GO:0004252 (serine-type endopeptidase activity), GO:0005886 (plasma membrane), GO:0006508…	ENSG00000162438 (1.0)	4.95383	7.74754e-08
7	lyve1a	ENSDARG00000075833	560618	ZDB-GENE-031118-138	GO:0001946 (lymphangiogenesis), GO:0005540 (hyaluronic acid binding), GO:0007155 (cell adhesion)	ENSG00000133800 (1.0)	4.92306	0.000211967
3	tefb	ENSDARG00000098103	553686	ZDB-GENE-050522-224	GO:0071482 (cellular response to light stimulus), GO:0043565 (sequence-specific DNA binding), GO:0006357 (regulation of transcription from RNA polymerase II promoter), GO:0003700 (transcription factor activity, sequence-specific DNA binding), GO:0006355 (regulation of transcription, DNA-templated), GO:0005634 (nucleus)	ENSG00000167074 (1.0)	4.8157	1.0649e-26
1	ankrd37	ENSDARG00000056376	793783	ZDB-GENE-070308-1	GO:0005515 (protein binding)	ENSG00000186352 (1.0)	4.74718	2.11848e-20
3	hsp70.2	ENSDARG00000092362	100535101	ZDB-GENE-110405-1	GO:0000166 (nucleotide binding), GO:0005524 (ATP binding), GO:0005737 (cytoplasm), GO:0005634 (nucleus)		4.72794	5.09777e-47
5	si:ch211-284e13.6	ENSDARG00000092354	100534782	ZDB-GENE-060526-163	GO:0046872 (metal ion binding)		4.61716	2.68301e-59
23	stk35	ENSDARG00000086856	568080	ZDB-GENE-061103-553	GO:0005575 (cellular_component), GO:0000166 (nucleotide binding), GO:0016740 (transferase activity), GO:0004672 (protein kinase activity), GO:0005524 (ATP binding), GO:0016301 (kinase activity), GO:0016310 (phosphorylation), GO:0006468 (protein phosphorylation), GO:0004674 (protein serine/threonine kinase activity)	ENSG00000125834 (1.0)	4.61024	6.42153e-10
19	MREG	ENSDARG00000011076	431714	ZDB-GENE-040704-1	GO:0003674 (molecular_function), GO:0008150 (biological_process), GO:0004197 (cysteine-type endopeptidase activity), GO:0016020 (membrane), GO:0005886 (plasma membrane), GO:0016324 (apical plasma membrane), GO:0006508 (proteolysis), GO:0005525 (GTP binding)	ENSG00000118242 (0.0)	4.52788	3.12415e-09
21	rfesd	ENSDARG00000058725	550435	ZDB-GENE-050417-254	GO:0005575 (cellular_component), GO:0051537 (2 iron, 2 sulfur cluster binding), GO:0016491 (oxidoreductase activity), GO:0055114 (oxidation-reduction process)	ENSG00000175449 (1.0)	4.5272	7.30102e-07
3	hsp70.3	ENSDARG00000021924	30671	ZDB-GENE-110713-1	GO:0000166 (nucleotide binding), GO:0048593 (camera-type eye morphogenesis), GO:0005524 (ATP binding), GO:0005737 (cytoplasm), GO:0005634 (nucleus)	ENSG00000204390 (0.0), ENSG00000173110 (0.0)	4.51964	1.18862e-28
21	neu3.5	ENSDARG00000096368	100000684	ZDB-GENE-071220-2	GO:0030529 (ribonucleoprotein complex), GO:0004308 (exo-alpha-sialidase activity), GO:0006689 (ganglioside catabolic process), GO:0009313 (oligosaccharide catabolic process), GO:0005840 (ribosome), GO:0006412 (translation), GO:0043231 (intracellular membrane-bounded organelle), GO:0016020 (membrane), GO:0005739 (mitochondrion), GO:0003735 (structural constituent of ribosome), GO:0005737 (cytoplas…	ENSG00000162139 (0.0)	4.51871	1.69038e-07
6	igfn1.2	ENSDARG00000075926	100331898	ZDB-GENE-130530-789	GO:0005515 (protein binding)	ENSG00000163395 (0.0)	4.51802	0.000388626
14	hbegfa	ENSDARG00000075121	797938	ZDB-GENE-080204-119	GO:0070654 (sensory epithelium regeneration), GO:0009611 (response to wounding), GO:0060041 (retina development in camera-type eye), GO:0005154 (epidermal growth factor receptor binding), GO:0007173 (epidermal growth factor receptor signaling pathway), GO:0008083 (growth factor activity), GO:0008284 (positive regulation of cell proliferation), GO:0005615 (extracellular space), GO:0005515 (protein…	ENSG00000113070 (1.0)	4.42455	3.87839e-10
11	si:dkey-93h22.7	ENSDARG00000099600	568465	ZDB-GENE-141216-252	GO:0006811 (ion transport), GO:0055072 (iron ion homeostasis), GO:0006810 (transport), GO:0046872 (metal ion binding), GO:0005576 (extracellular region), GO:0005615 (extracellular space), GO:0005515 (protein binding)		4.39353	1.59494e-06
20	mthfd1l	ENSDARG00000042221	100034522	ZDB-GENE-041001-133	GO:0009396 (folic acid-containing compound biosynthetic process), GO:0003824 (catalytic activity), GO:0005524 (ATP binding), GO:0004329 (formate-tetrahydrofolate ligase activity), GO:0004488 (methylenetetrahydrofolate dehydrogenase (NADP+) activity), GO:0055114 (oxidation-reduction process), GO:0006730 (one-carbon metabolic process), GO:0004477 (methenyltetrahydrofolate cyclohydrolase activity), …	ENSG00000120254 (1.0)	4.38104	0.000720071
1	mb	ENSDARG00000031952	393558	ZDB-GENE-040426-1430	GO:0005575 (cellular_component), GO:0005506 (iron ion binding), GO:0001666 (response to hypoxia), GO:0048565 (digestive tract development), GO:0014823 (response to activity), GO:0015671 (oxygen transport), GO:0005344 (oxygen transporter activity), GO:0006810 (transport), GO:0046872 (metal ion binding), GO:0020037 (heme binding), GO:0019825 (oxygen binding), GO:0001570 (vasculogenesis)	ENSG00000198125 (1.0)	4.36572	2.22212e-05
24	cry-dash	ENSDARG00000002396	402986	ZDB-GENE-040617-2	GO:0003913 (DNA photolyase activity), GO:0000719 (photoreactive repair), GO:0003904 (deoxyribodipyrimidine photo-lyase activity), GO:0018298 (protein-chromophore linkage), GO:0050660 (flavin adenine dinucleotide binding), GO:0006281 (DNA repair), GO:0003684 (damaged DNA binding)		4.33583	2.60919e-62
3	hsp70.1	ENSDARG00000029688	100126123	ZDB-GENE-990415-91	GO:0009408 (response to heat), GO:0046686 (response to cadmium ion), GO:0048593 (camera-type eye morphogenesis), GO:0009410 (response to xenobiotic stimulus)		4.32558	2.08679e-55
15	si:ch211-133d24.25	ENSDARG00000041007					4.31385	0.00114025
11	si:ch211-262i1.3	ENSDARG00000104047	567688	ZDB-GENE-141222-7	GO:0021830 (interneuron migration from the subpallium to the cortex), GO:0035058 (nonmotile primary cilium assembly), GO:0021532 (neural tube patterning), GO:0060170 (ciliary membrane), GO:0042995 (cell projection), GO:0000166 (nucleotide binding), GO:0007264 (small GTPase mediated signal transduction), GO:0072372 (primary cilium), GO:0007275 (multicellular organismal development), GO:0021943 (fo…		4.25989	3.49655e-13
21	oxct1b	ENSDARG00000054319	560273	ZDB-GENE-060929-212	GO:0008260 (3-oxoacid CoA-transferase activity), GO:0046952 (ketone body catabolic process), GO:0008410 (CoA-transferase activity), GO:0008152 (metabolic process), GO:0016740 (transferase activity), GO:0004672 (protein kinase activity), GO:0008289 (lipid binding), GO:0006869 (lipid transport), GO:0005524 (ATP binding), GO:0005576 (extracellular region), GO:0042157 (lipoprotein metabolic process),…	ENSG00000083720 (1.0), ENSG00000198754 (1.0)	4.24182	3.15323e-05
21	gnrh2	ENSDARG00000044754	353222	ZDB-GENE-030516-1	GO:0046883 (regulation of hormone secretion), GO:0007275 (multicellular organismal development), GO:0005183 (gonadotropin hormone-releasing hormone activity), GO:0031530 (gonadotropin-releasing hormone receptor binding), GO:0000003 (reproduction), GO:0005576 (extracellular region), GO:0005179 (hormone activity), GO:0007420 (brain development), GO:0005615 (extracellular space), GO:0043010 (camera-…		4.23817	1.0591e-05
6	si:ch211-161c3.6	ENSDARG00000078781	100334833	['ZDB-GENE-131126-51', 'ZDB-GENE-030131-3022']	GO:0003676 (nucleic acid binding), GO:0000166 (nucleotide binding), GO:0000785 (chromatin), GO:0008270 (zinc ion binding), GO:0003677 (DNA binding), GO:0006355 (regulation of transcription, DNA-templated), GO:0005634 (nucleus)		4.22853	8.13026e-08
20	cyp2ad6	ENSDARG00000042956	799957	ZDB-GENE-041001-157	GO:0016705 (oxidoreductase activity, acting on paired donors, with incorporation or reduction of molecular oxygen), GO:0005506 (iron ion binding), GO:0046872 (metal ion binding), GO:0004497 (monooxygenase activity), GO:0019369 (arachidonic acid metabolic process), GO:0008392 (arachidonic acid epoxygenase activity), GO:0020037 (heme binding), GO:0016491 (oxidoreductase activity), GO:0019825 (oxyge…	ENSG00000134716 (1.0)	4.21515	2.28584e-09
23	fhdc5	ENSDARG00000095962		ZDB-GENE-110411-151		ENSG00000137460 (1.0)	4.21131	1.59709e-06
20	hsf2	ENSDARG00000053097	140427	ZDB-GENE-011128-1	GO:0043565 (sequence-specific DNA binding), GO:0006357 (regulation of transcription from RNA polymerase II promoter), GO:0003677 (DNA binding), GO:0003700 (transcription factor activity, sequence-specific DNA binding), GO:0006355 (regulation of transcription, DNA-templated), GO:0005634 (nucleus), GO:0051260 (protein homooligomerization), GO:0006811 (ion transport), GO:0006810 (transport)	ENSG00000025156 (1.0)	4.21119	5.09272e-62
21	BHMG1	ENSDARG00000094059		ZDB-GENE-091204-56	GO:0043296 (apical junction complex), GO:0007157 (heterophilic cell-cell adhesion via plasma membrane cell adhesion molecules), GO:0008037 (cell recognition), GO:0007156 (homophilic cell adhesion via plasma membrane adhesion molecules), GO:0050839 (cell adhesion molecule binding), GO:0005913 (cell-cell adherens junction), GO:0005102 (receptor binding), GO:0007155 (cell adhesion), GO:0016020 (memb…	ENSG00000237452 (1.0)	4.1852	0.000493903
11	chia.1	ENSDARG00000100635	406323	ZDB-GENE-040426-1994	GO:0006030 (chitin metabolic process), GO:0004553 (hydrolase activity, hydrolyzing O-glycosyl compounds), GO:0046872 (metal ion binding), GO:0004568 (chitinase activity), GO:0006032 (chitin catabolic process), GO:0005576 (extracellular region), GO:0008061 (chitin binding), GO:0005975 (carbohydrate metabolic process), GO:0008270 (zinc ion binding), GO:0005622 (intracellular)	ENSG00000085465 (1.0)	4.17724	0.000290899
13	GTPBP2 (2 of 2)	ENSDARG00000102651			GO:0003674 (molecular_function), GO:0005575 (cellular_component), GO:0036368 (cone photoresponse recovery), GO:0005525 (GTP binding)	ENSG00000172432 (1.0)	4.17486	1.43984e-12
17	p4ha1b	ENSDARG00000071082	100003675	ZDB-GENE-030131-4089	GO:0004656 (procollagen-proline 4-dioxygenase activity), GO:0016702 (oxidoreductase activity, acting on single donors with incorporation of molecular oxygen, incorporation of two atoms of oxygen), GO:0016705 (oxidoreductase activity, acting on paired donors, with incorporation or reduction of molecular oxygen), GO:0016706 (oxidoreductase activity, acting on paired donors, with incorporation or re…		4.16443	4.87803e-21
8	adrb3a	ENSDARG00000053646	558248	ZDB-GENE-080917-21	GO:0003674 (molecular_function), GO:0005575 (cellular_component), GO:0001502 (cartilage condensation), GO:0007165 (signal transduction), GO:0051380 (norepinephrine binding), GO:0015052 (beta3-adrenergic receptor activity), GO:0002025 (vasodilation by norepinephrine-epinephrine involved in regulation of systemic arterial blood pressure), GO:0007267 (cell-cell signaling), GO:0001659 (temperature ho…	ENSG00000188778 (1.0)	4.14344	1.58487e-11
3	atp2a1	ENSDARG00000020574	260440	ZDB-GENE-020905-1	GO:0045988 (negative regulation of striated muscle contraction), GO:0006942 (regulation of striated muscle contraction), GO:0005388 (calcium-transporting ATPase activity), GO:0031673 (H zone), GO:0005793 (endoplasmic reticulum-Golgi intermediate compartment), GO:0031448 (positive regulation of fast-twitch skeletal muscle fiber contraction), GO:0006874 (cellular calcium ion homeostasis), GO:004593…	ENSG00000196296 (0.0)	4.13754	2.6618e-43
21	si:ch73-353n11.1	ENSDARG00000102728					4.11649	0.00168168
8	si:dkey-104n9.1	ENSDARG00000093042		ZDB-GENE-081104-300			4.11071	4.88878e-10
22	cdkn1a	ENSDARG00000076554	100151416	ZDB-GENE-070705-7	GO:0072331 (signal transduction by p53 class mediator), GO:0004861 (cyclin-dependent protein serine/threonine kinase inhibitor activity), GO:0016740 (transferase activity), GO:0007519 (skeletal muscle tissue development), GO:0030529 (ribonucleoprotein complex), GO:0007050 (cell cycle arrest), GO:0002181 (cytoplasmic translation), GO:0016301 (kinase activity), GO:0019843 (rRNA binding), GO:0005840…	ENSG00000124762 (1.0)	4.06692	5.45191e-13
11	SLC29A1 (1 of 2)	ENSDARG00000054447	100331439		GO:0008905 (mannose-phosphate guanylyltransferase activity), GO:0004779 (sulfate adenylyltransferase activity), GO:0043338 (CTP:2,3-di-O-geranylgeranyl-sn-glycero-1-phosphate cytidyltransferase activity), GO:0043910 (ATP:coenzyme F420 adenylyltransferase activity), GO:0033677 (DNA/RNA helicase activity), GO:0052630 (UDP-N-acetylgalactosamine diphosphorylase activity), GO:0008192 (RNA guanylyltran…	ENSG00000112759 (1.0)	4.02002	3.18033e-09
16	cxcr3.3	ENSDARG00000070669	799527	ZDB-GENE-100922-34	GO:0004950 (chemokine receptor activity), GO:0016494 (C-X-C chemokine receptor activity), GO:0002685 (regulation of leukocyte migration), GO:0016282 (eukaryotic 43S preinitiation complex), GO:0048703 (embryonic viscerocranium morphogenesis), GO:0043473 (pigmentation), GO:0001731 (formation of translation preinitiation complex), GO:0033290 (eukaryotic 48S preinitiation complex), GO:0005852 (eukary…		3.98683	4.36484e-05
13	tacc3	ENSDARG00000005454	321283	ZDB-GENE-050522-327	GO:0003674 (molecular_function), GO:0021987 (cerebral cortex development), GO:0008283 (cell proliferation), GO:0000226 (microtubule cytoskeleton organization), GO:0015630 (microtubule cytoskeleton), GO:0005737 (cytoplasm)	ENSG00000013810 (1.0)	3.98159	1.4846e-06
3	rln3a	ENSDARG00000070780	503864	ZDB-GENE-050310-3	GO:0005576 (extracellular region), GO:0046983 (protein dimerization activity), GO:0005179 (hormone activity), GO:0003899 (DNA-directed RNA polymerase activity), GO:0001055 (RNA polymerase II activity), GO:0005665 (DNA-directed RNA polymerase II, core complex), GO:0006351 (transcription, DNA-templated)	ENSG00000171136 (1.0)	3.87367	1.83324e-08
13	si:dkey-188i13.9	ENSDARG00000074754	558363	ZDB-GENE-090313-211	GO:0007165 (signal transduction), GO:0016020 (membrane), GO:0005886 (plasma membrane), GO:0004871 (signal transducer activity), GO:0016021 (integral component of membrane), GO:0007186 (G-protein coupled receptor signaling pathway), GO:0004930 (G-protein coupled receptor activity), GO:0008270 (zinc ion binding), GO:0003677 (DNA binding)	ENSG00000119632 (1.0), ENSG00000165949 (1.0), ENSG00000165948 (1.0)	3.80802	1.15324e-05
7	oaz2b	ENSDARG00000059815	790945	ZDB-GENE-070313-1	GO:0043086 (negative regulation of catalytic activity), GO:0006595 (polyamine metabolic process), GO:0008073 (ornithine decarboxylase inhibitor activity), GO:0004857 (enzyme inhibitor activity), GO:0007050 (cell cycle arrest), GO:0008093 (cytoskeletal adaptor activity), GO:0005856 (cytoskeleton), GO:0005829 (cytosol), GO:0052717 (tRNA-specific adenosine-34 deaminase activity), GO:0043829 (tRNA-sp…	ENSG00000180304 (1.0)	3.79708	6.40492e-24
5	cxcl11.5	ENSDARG00000092423	101883535	ZDB-GENE-060526-77	GO:0042056 (chemoattractant activity), GO:0005576 (extracellular region), GO:0048248 (CXCR3 chemokine receptor binding), GO:0070098 (chemokine-mediated signaling pathway), GO:0008009 (chemokine activity), GO:0032496 (response to lipopolysaccharide), GO:0002690 (positive regulation of leukocyte chemotaxis), GO:0006935 (chemotaxis), GO:0010818 (T cell chemotaxis), GO:0006954 (inflammatory response)…	ENSG00000169248 (1.0)	3.7927	3.11661e-07
24	cebpd	ENSDARG00000087303	140817	ZDB-GENE-020111-4	GO:0043565 (sequence-specific DNA binding), GO:0003700 (transcription factor activity, sequence-specific DNA binding), GO:0006351 (transcription, DNA-templated), GO:0006355 (regulation of transcription, DNA-templated)	ENSG00000221869 (0.0)	3.77069	0.00204921
7	si:dkey-24m14.5	ENSDARG00000098184					3.75803	2.09259e-24
18	si:ch1073-390k14.1	ENSDARG00000088549	101883856	['ZDB-GENE-141215-14', 'ZDB-GENE-120215-243']	GO:0048786 (presynaptic active zone), GO:0003913 (DNA photolyase activity), GO:0046872 (metal ion binding), GO:0048791 (calcium ion-dependent exocytosis of neurotransmitter), GO:0017157 (regulation of exocytosis), GO:0017137 (Rab GTPase binding), GO:0006281 (DNA repair), GO:0006886 (intracellular protein transport)		3.71742	3.0353e-07
11	bhlhe40	ENSDARG00000004060	324413	ZDB-GENE-030131-3133	GO:0045475 (locomotor rhythm), GO:0032922 (circadian regulation of gene expression), GO:0046983 (protein dimerization activity), GO:0045892 (negative regulation of transcription, DNA-templated), GO:0003677 (DNA binding), GO:0006351 (transcription, DNA-templated), GO:0006355 (regulation of transcription, DNA-templated), GO:0005634 (nucleus)	ENSG00000134107 (1.0)	3.69762	1.94864e-58
21	plac8l1	ENSDARG00000069031	797097	ZDB-GENE-091204-165		ENSG00000173261 (1.0)	3.6682	0.000413938
11	aadacl4	ENSDARG00000044802	569798	ZDB-GENE-080919-2	GO:0008152 (metabolic process), GO:0016787 (hydrolase activity), GO:0052689 (carboxylic ester hydrolase activity), GO:0016021 (integral component of membrane)	ENSG00000188984 (1.0), ENSG00000204518 (1.0)	3.61254	0.000258436
16	dfna5b	ENSDARG00000040485	335722	ZDB-GENE-030131-7662	GO:0031032 (actomyosin structure organization), GO:0009889 (regulation of biosynthetic process), GO:0042471 (ear morphogenesis), GO:0046872 (metal ion binding), GO:0003779 (actin binding), GO:0008270 (zinc ion binding), GO:0042472 (inner ear morphogenesis), GO:0001682 (tRNA 5'-leader removal), GO:0005655 (nucleolar ribonuclease P complex), GO:0004526 (ribonuclease P activity), GO:0008033 (tRNA pr…	ENSG00000105928 (1.0)	3.58077	5.88317e-08
25	arntl1a	ENSDARG00000006791	58098	ZDB-GENE-000509-1	GO:0009648 (photoperiodism), GO:1901342 (regulation of vasculature development), GO:0000976 (transcription regulatory region sequence-specific DNA binding), GO:0009416 (response to light stimulus), GO:0007623 (circadian rhythm), GO:0046983 (protein dimerization activity), GO:0046982 (protein heterodimerization activity), GO:0005667 (transcription factor complex), GO:0005515 (protein binding), GO:…	ENSG00000133794 (1.0)	3.57663	8.58726e-51
3	ifnphi1	ENSDARG00000025607	360134	ZDB-GENE-030721-3	GO:0005126 (cytokine receptor binding), GO:0003674 (molecular_function), GO:0005575 (cellular_component), GO:0008150 (biological_process), GO:0050691 (regulation of defense response to virus by host), GO:0046685 (response to arsenic-containing substance), GO:0006952 (defense response), GO:0002286 (T cell activation involved in immune response), GO:0006959 (humoral immune response), GO:0005576 (ex…		3.55497	0.000577879
15	rhbdd1	ENSDARG00000021046	550277	ZDB-GENE-050417-85	GO:0004252 (serine-type endopeptidase activity), GO:0016021 (integral component of membrane)	ENSG00000144468 (0.0)	3.53268	9.98836e-09
3	si:dkeyp-51f2.3	ENSDARG00000097324					3.49769	1.20189e-08
6	mych	ENSDARG00000077473	560341	ZDB-GENE-030219-51	GO:0046983 (protein dimerization activity), GO:0014032 (neural crest cell development), GO:0003700 (transcription factor activity, sequence-specific DNA binding), GO:0006355 (regulation of transcription, DNA-templated), GO:0005634 (nucleus), GO:0014013 (regulation of gliogenesis), GO:0060386 (synapse assembly involved in innervation), GO:0070073 (clustering of voltage-gated calcium channels), GO:…		3.47864	2.02726e-07
22	si:ch211-227m13.1	ENSDARG00000096917		ZDB-GENE-131121-45	GO:0042500 (aspartic endopeptidase activity, intramembrane cleaving), GO:0034205 (beta-amyloid formation), GO:0001946 (lymphangiogenesis), GO:0061053 (somite development), GO:0036269 (swimming behavior), GO:0007219 (Notch signaling pathway), GO:0030318 (melanocyte differentiation), GO:0008233 (peptidase activity), GO:0051563 (smooth endoplasmic reticulum calcium ion homeostasis), GO:0007220 (Notc…		3.46787	1.31082e-10
17	samd4a	ENSDARG00000097906					3.4519	9.04234e-16
2	gpt2l	ENSDARG00000019541		ZDB-GENE-050302-11	GO:0009058 (biosynthetic process), GO:0005575 (cellular_component), GO:0004021 (L-alanine:2-oxoglutarate aminotransferase activity), GO:0042851 (L-alanine metabolic process), GO:0000086 (G2/M transition of mitotic cell cycle), GO:0051864 (histone demethylase activity (H3-K36 specific)), GO:0042853 (L-alanine catabolic process), GO:0003824 (catalytic activity), GO:0016568 (chromatin modification),…	ENSG00000167701 (1.0)	3.4222	1.94193e-15
10	nfil3	ENSDARG00000042977	445509	ZDB-GENE-040822-28	GO:0048511 (rhythmic process), GO:0007507 (heart development), GO:0007623 (circadian rhythm), GO:0090503 (RNA phosphodiester bond hydrolysis, exonucleolytic), GO:0006402 (mRNA catabolic process), GO:0004519 (endonuclease activity), GO:0000177 (cytoplasmic exosome (RNase complex)), GO:0016075 (rRNA catabolic process), GO:0000176 (nuclear exosome (RNase complex)), GO:0000175 (3'-5'-exoribonuclease …	ENSG00000165030 (1.0)	3.42049	8.43237e-51
12	tefa	ENSDARG00000039117	30674	ZDB-GENE-990415-264	GO:0071482 (cellular response to light stimulus), GO:0000786 (nucleosome), GO:0005694 (chromosome), GO:0006334 (nucleosome assembly), GO:0043565 (sequence-specific DNA binding), GO:0006357 (regulation of transcription from RNA polymerase II promoter), GO:0003677 (DNA binding), GO:0003700 (transcription factor activity, sequence-specific DNA binding), GO:0006355 (regulation of transcription, DNA-t…	ENSG00000167074 (1.0)	3.41336	8.97718e-56
10	cry5	ENSDARG00000019498	83776	ZDB-GENE-010426-8	GO:0003913 (DNA photolyase activity), GO:0006388 (tRNA splicing, via endonucleolytic cleavage and ligation), GO:0003914 (DNA (6-4) photolyase activity), GO:0016829 (lyase activity), GO:0009416 (response to light stimulus), GO:0072669 (tRNA-splicing ligase complex), GO:0046872 (metal ion binding), GO:0008033 (tRNA processing), GO:0006281 (DNA repair)		3.40716	2.19722e-17
16	nr1d2a	ENSDARG00000003820	402815	ZDB-GENE-040504-1	GO:0004887 (thyroid hormone receptor activity), GO:0032922 (circadian regulation of gene expression), GO:0003707 (steroid hormone receptor activity), GO:0046872 (metal ion binding), GO:0043401 (steroid hormone mediated signaling pathway), GO:0008270 (zinc ion binding), GO:0043565 (sequence-specific DNA binding), GO:0003677 (DNA binding), GO:0003700 (transcription factor activity, sequence-specifi…	ENSG00000174738 (1.0)	3.40577	4.87505e-11
16	nes	ENSDARG00000088805	100150939	ZDB-GENE-071119-2	GO:0031076 (embryonic camera-type eye development), GO:0021545 (cranial nerve development), GO:0005882 (intermediate filament), GO:0007420 (brain development), GO:0007399 (nervous system development), GO:0005198 (structural molecule activity), GO:0043066 (negative regulation of apoptotic process)	ENSG00000132688 (1.0)	3.3861	4.88925e-05
18	ppp1r15b	ENSDARG00000068128	571470	ZDB-GENE-030829-40	GO:0043295 (glutathione binding), GO:0003824 (catalytic activity), GO:0046872 (metal ion binding), GO:0016020 (membrane), GO:0008270 (zinc ion binding), GO:0005737 (cytoplasm)	ENSG00000158615 (1.0)	3.38064	1.74749e-07
5	hsd20b2	ENSDARG00000031336	368367	ZDB-GENE-030804-21	GO:0033555 (multicellular organismal response to stress), GO:0047044 (androstan-3-alpha,17-beta-diol dehydrogenase activity), GO:0008152 (metabolic process), GO:0016491 (oxidoreductase activity), GO:0055114 (oxidation-reduction process), GO:0005783 (endoplasmic reticulum)		3.36813	8.57012e-06
20	hsp90aa1.2	ENSDARG00000024746	565155	ZDB-GENE-031001-3	GO:0071800 (podosome assembly), GO:0016175 (superoxide-generating NADPH oxidase activity), GO:0006950 (response to stress), GO:0046677 (response to antibiotic), GO:0009409 (response to cold), GO:0060348 (bone development), GO:0009408 (response to heat), GO:0007507 (heart development), GO:0005524 (ATP binding), GO:0051082 (unfolded protein binding), GO:0035091 (phosphatidylinositol binding), GO:00…	ENSG00000080824 (1.0)	3.28401	1.30643e-31
1	si:ch211-149l1.2	ENSDARG00000079501	571514	ZDB-GENE-090313-40		ENSG00000196872 (1.0)	3.28247	9.15149e-11
3	nfil3-6	ENSDARG00000087188	431765	ZDB-GENE-040704-63	GO:0008045 (motor neuron axon guidance), GO:0032922 (circadian regulation of gene expression), GO:0046872 (metal ion binding), GO:0016020 (membrane), GO:0007268 (synaptic transmission), GO:0043565 (sequence-specific DNA binding), GO:0016021 (integral component of membrane), GO:0003700 (transcription factor activity, sequence-specific DNA binding), GO:0006355 (regulation of transcription, DNA-temp…		3.27623	1.22047e-18
23	nr1d4a	ENSDARG00000031161	563150	ZDB-GENE-080403-5	GO:0004887 (thyroid hormone receptor activity), GO:0003707 (steroid hormone receptor activity), GO:0046872 (metal ion binding), GO:0043401 (steroid hormone mediated signaling pathway), GO:0008270 (zinc ion binding), GO:0043565 (sequence-specific DNA binding), GO:0003677 (DNA binding), GO:0003700 (transcription factor activity, sequence-specific DNA binding), GO:0006351 (transcription, DNA-templat…		3.24696	1.25789e-19
20	atf3	ENSDARG00000007823	393939	ZDB-GENE-040426-728	GO:0043565 (sequence-specific DNA binding), GO:0006357 (regulation of transcription from RNA polymerase II promoter), GO:0009615 (response to virus), GO:0003677 (DNA binding), GO:0003700 (transcription factor activity, sequence-specific DNA binding), GO:0006355 (regulation of transcription, DNA-templated), GO:0005634 (nucleus)	ENSG00000162772 (1.0)	3.20021	1.61505e-07
17	egln3	ENSDARG00000032553	406602	ZDB-GENE-040426-2541	GO:0016705 (oxidoreductase activity, acting on paired donors, with incorporation or reduction of molecular oxygen), GO:0016706 (oxidoreductase activity, acting on paired donors, with incorporation or reduction of molecular oxygen, 2-oxoglutarate as one donor, and incorporation of one atom each of oxygen into both donors), GO:0005506 (iron ion binding), GO:0031418 (L-ascorbic acid binding), GO:001…	ENSG00000129521 (1.0)	3.19889	1.57225e-08
20	cipcb	ENSDARG00000078095	101883257	ZDB-GENE-091204-292	GO:0003674 (molecular_function), GO:0008150 (biological_process), GO:0016021 (integral component of membrane)	ENSG00000198894 (1.0), ENSG00000259164 (1.0)	3.19819	1.17889e-46
8	rorca	ENSDARG00000057231	559245	ZDB-GENE-990415-250	GO:0043209 (myelin sheath), GO:0004879 (RNA polymerase II transcription factor activity, ligand-activated sequence-specific DNA binding), GO:0043218 (compact myelin), GO:0033269 (internode region of axon), GO:0003707 (steroid hormone receptor activity), GO:0046872 (metal ion binding), GO:0019911 (structural constituent of myelin sheath), GO:0042552 (myelination), GO:0007417 (central nervous syste…		3.18642	1.80924e-21
20	gabrr1	ENSDARG00000043902	568984	ZDB-GENE-040724-212	GO:0006228 (UTP biosynthetic process), GO:0006241 (CTP biosynthetic process), GO:0006165 (nucleoside diphosphate phosphorylation), GO:0006183 (GTP biosynthetic process), GO:0006811 (ion transport), GO:0000166 (nucleotide binding), GO:0016740 (transferase activity), GO:0005524 (ATP binding), GO:0006810 (transport), GO:0016301 (kinase activity), GO:0009142 (nucleoside triphosphate biosynthetic proc…	ENSG00000146276 (1.0)	3.17735	2.61331e-11
7	TIFA	ENSDARG00000091111			GO:0005515 (protein binding)	ENSG00000145365 (1.0)	3.16545	1.52009e-06
9	lypd6b	ENSDARG00000077643	554606	ZDB-GENE-050522-38	GO:0003674 (molecular_function), GO:0005575 (cellular_component), GO:0008150 (biological_process), GO:0009408 (response to heat), GO:0031072 (heat shock protein binding), GO:0005524 (ATP binding), GO:0046872 (metal ion binding), GO:0042026 (protein refolding), GO:0051082 (unfolded protein binding), GO:0051087 (chaperone binding), GO:0006457 (protein folding), GO:0005829 (cytosol), GO:0005576 (ext…	ENSG00000150556 (1.0)	3.16221	0.000597266
18	cyp1a	ENSDARG00000098315	140634	ZDB-GENE-011219-1	GO:0070330 (aromatase activity), GO:0016705 (oxidoreductase activity, acting on paired donors, with incorporation or reduction of molecular oxygen), GO:0005506 (iron ion binding), GO:0006725 (cellular aromatic compound metabolic process), GO:0046872 (metal ion binding), GO:0009410 (response to xenobiotic stimulus), GO:0004497 (monooxygenase activity), GO:0020037 (heme binding), GO:0016491 (oxidor…	ENSG00000140505 (1.0), ENSG00000140465 (1.0)	3.15727	1.02865e-05
16	ndrg1b	ENSDARG00000010420	393665	ZDB-GENE-040426-1648	GO:0032287 (peripheral nervous system myelin maintenance), GO:0045576 (mast cell activation), GO:0035023 (regulation of Rho protein signal transduction), GO:0005089 (Rho guanyl-nucleotide exchange factor activity), GO:0005509 (calcium ion binding), GO:0035556 (intracellular signal transduction), GO:0007165 (signal transduction), GO:0005085 (guanyl-nucleotide exchange factor activity), GO:0042127 …	ENSG00000104419 (1.0)	3.14318	0.000111005
8	SNORD47	ENSDARG00000086382					3.14184	0.00259351
8	TNFRSF14 (8 of 8)	ENSDARG00000095193		ZDB-GENE-081105-139	GO:0008237 (metallopeptidase activity), GO:0008233 (peptidase activity), GO:0031012 (extracellular matrix), GO:0046872 (metal ion binding), GO:0016787 (hydrolase activity), GO:0004888 (transmembrane signaling receptor activity), GO:0004222 (metalloendopeptidase activity), GO:0005578 (proteinaceous extracellular matrix), GO:0005509 (calcium ion binding), GO:0006955 (immune response), GO:0007165 (s…	ENSG00000157873 (1.0)	3.13393	8.89782e-05
20	si:ch211-278f21.5	ENSDARG00000096502					3.13203	9.04339e-11
22	si:ch211-197g15.9	ENSDARG00000002293	555440	ZDB-GENE-050208-616	GO:0005525 (GTP binding)		3.1246	3.92016e-06
19	sync	ENSDARG00000035944	100034635	ZDB-GENE-060503-747	GO:0016021 (integral component of membrane)	ENSG00000162520 (1.0)	3.12273	0.000179297
25	cry2	ENSDARG00000102403	83774	ZDB-GENE-010426-6	GO:0003913 (DNA photolyase activity), GO:0009266 (response to temperature stimulus), GO:0009416 (response to light stimulus), GO:0006281 (DNA repair), GO:0005667 (transcription factor complex), GO:0045892 (negative regulation of transcription, DNA-templated), GO:0005737 (cytoplasm), GO:0005634 (nucleus)	ENSG00000121671 (1.0)	3.11689	1.3884e-46
9	rgcc	ENSDARG00000035810	431737	ZDB-GENE-040704-31	GO:0003674 (molecular_function), GO:0005575 (cellular_component), GO:0000166 (nucleotide binding), GO:0016740 (transferase activity), GO:0004672 (protein kinase activity), GO:0005524 (ATP binding), GO:0016301 (kinase activity), GO:0016310 (phosphorylation), GO:0006468 (protein phosphorylation), GO:0004674 (protein serine/threonine kinase activity), GO:0007346 (regulation of mitotic cell cycle), G…	ENSG00000102760 (1.0)	3.11339	2.3653e-14
23	dhh	ENSDARG00000037062	558147	ZDB-GENE-990714-5	GO:0016539 (intein-mediated protein splicing), GO:0008233 (peptidase activity), GO:0007275 (multicellular organismal development), GO:0046872 (metal ion binding), GO:0016787 (hydrolase activity), GO:0007154 (cell communication), GO:0005576 (extracellular region), GO:0007267 (cell-cell signaling), GO:0016020 (membrane), GO:0005886 (plasma membrane), GO:0005615 (extracellular space), GO:0006508 (pr…	ENSG00000139549 (1.0)	3.11128	5.47989e-11
20	znf395b	ENSDARG00000024195	566703	ZDB-GENE-041001-193	GO:0046872 (metal ion binding)	ENSG00000186918 (1.0)	3.06741	1.04255e-24
11	trib3	ENSDARG00000016200	405805	ZDB-GENE-040426-2609	GO:0004672 (protein kinase activity), GO:0005524 (ATP binding), GO:0046872 (metal ion binding), GO:0043405 (regulation of MAP kinase activity), GO:0031434 (mitogen-activated protein kinase kinase binding), GO:0032436 (positive regulation of proteasomal ubiquitin-dependent protein catabolic process), GO:0006468 (protein phosphorylation), GO:0008270 (zinc ion binding), GO:0005634 (nucleus)	ENSG00000101255 (1.0)	3.05246	1.25633e-06
22	si:ch211-151e11.1	ENSDARG00000095851					3.04887	0.000305377
6	tubb1	ENSDARG00000053066	558552	ZDB-GENE-110408-5	GO:0051258 (protein polymerization), GO:0043234 (protein complex), GO:0000166 (nucleotide binding), GO:0001568 (blood vessel development), GO:0035162 (embryonic hemopoiesis), GO:0061304 (retinal blood vessel morphogenesis), GO:0005200 (structural constituent of cytoskeleton), GO:0007275 (multicellular organismal development), GO:0046872 (metal ion binding), GO:0030218 (erythrocyte differentiation…	ENSG00000101162 (1.0)	3.04025	0.000211092
18	CU463109.1	ENSDARG00000103249					3.0382	0.000777649
5	usp2b	ENSDARG00000074120	564054	ZDB-GENE-100208-2	GO:0036459 (ubiquitinyl hydrolase activity), GO:0006511 (ubiquitin-dependent protein catabolic process)		3.02517	1.12246e-12
19	dbpa	ENSDARG00000063014	565056	ZDB-GENE-060503-802	GO:0043565 (sequence-specific DNA binding), GO:0003700 (transcription factor activity, sequence-specific DNA binding), GO:0006355 (regulation of transcription, DNA-templated)	ENSG00000105516 (1.0)	3.02502	1.95169e-33
24	ptgdsb	ENSDARG00000027088	336492	ZDB-GENE-030131-8436	GO:0001972 (retinoic acid binding), GO:0036094 (small molecule binding), GO:0006810 (transport), GO:0005215 (transporter activity), GO:0005576 (extracellular region), GO:0006629 (lipid metabolic process)	ENSG00000107317 (1.0)	3.02051	1.60651e-14
5	HEPACAM (2 of 2)	ENSDARG00000077945			GO:0005515 (protein binding)	ENSG00000165478 (1.0)	2.99879	1.41504e-09
23	si:dkey-18f23.11	ENSDARG00000097383					2.99352	4.33275e-20
18	bhlhe41	ENSDARG00000041691	563771	ZDB-GENE-050419-146	GO:0046983 (protein dimerization activity), GO:0007165 (signal transduction), GO:0016020 (membrane), GO:0005886 (plasma membrane), GO:0004871 (signal transducer activity), GO:0016021 (integral component of membrane), GO:0045892 (negative regulation of transcription, DNA-templated), GO:0003677 (DNA binding), GO:0007186 (G-protein coupled receptor signaling pathway), GO:0004930 (G-protein coupled r…	ENSG00000123095 (1.0)	2.98592	1.10313e-26
21	si:dkeyp-23e4.3	ENSDARG00000074819	566257	ZDB-GENE-091118-19	GO:0008289 (lipid binding), GO:0007165 (signal transduction)		2.98462	2.33668e-18
18	fam107b	ENSDARG00000026865	386641	ZDB-GENE-031030-12	GO:0003674 (molecular_function), GO:0005575 (cellular_component), GO:0008150 (biological_process)	ENSG00000065809 (1.0)	2.9737	3.94472e-14
24	prlh2	ENSDARG00000071735	793765	ZDB-GENE-091204-205	GO:0005179 (hormone activity)		2.96818	0.000136024
25	ciartb	ENSDARG00000088171		ZDB-GENE-131127-285			2.90026	9.28381e-20
22	CR926879.1	ENSDARG00000094494	101884663		GO:0036094 (small molecule binding), GO:0008289 (lipid binding), GO:0006810 (transport), GO:0005215 (transporter activity), GO:0005576 (extracellular region), GO:0005515 (protein binding)		2.90019	0.00184209
24	scospondin	ENSDARG00000067859		ZDB-GENE-051114-1	GO:0006741 (NADP biosynthetic process), GO:0003951 (NAD+ kinase activity), GO:0005575 (cellular_component), GO:0008152 (metabolic process), GO:0019674 (NAD metabolic process), GO:0007399 (nervous system development), GO:0030154 (cell differentiation), GO:0005515 (protein binding)		2.88513	0.000132211
23	myb	ENSDARG00000053666	30519	ZDB-GENE-991110-14	GO:0035701 (hematopoietic stem cell migration), GO:0060216 (definitive hemopoiesis), GO:0060271 (cilium morphogenesis), GO:0001654 (eye development), GO:0003677 (DNA binding), GO:0006355 (regulation of transcription, DNA-templated), GO:0043009 (chordate embryonic development)	ENSG00000118513 (1.0)	2.86575	8.03101e-05
4	si:dkey-240n22.2	ENSDARG00000094215					2.8192	3.52685e-06
20	hsp90aa1.1	ENSDARG00000010478	30591	ZDB-GENE-990415-94	GO:0006950 (response to stress), GO:0071688 (striated muscle myosin thick filament assembly), GO:0003674 (molecular_function), GO:0005575 (cellular_component), GO:0008150 (biological_process), GO:0030235 (nitric-oxide synthase regulator activity), GO:0045429 (positive regulation of nitric oxide biosynthetic process), GO:0048769 (sarcomerogenesis), GO:0031672 (A band), GO:0030241 (skeletal muscle …		2.81813	1.84123e-20
15	her8.2	ENSDARG00000069675	565269	ZDB-GENE-060815-4	GO:0046983 (protein dimerization activity), GO:0003677 (DNA binding), GO:0006351 (transcription, DNA-templated), GO:0006355 (regulation of transcription, DNA-templated), GO:0005634 (nucleus)		2.81617	0.00121033
13	opn3	ENSDARG00000052775	561815	ZDB-GENE-080227-16	GO:0007602 (phototransduction), GO:0018298 (protein-chromophore linkage), GO:0050896 (response to stimulus), GO:0007601 (visual perception), GO:0009881 (photoreceptor activity), GO:0007165 (signal transduction), GO:0016020 (membrane), GO:0004871 (signal transducer activity), GO:0016021 (integral component of membrane), GO:0007186 (G-protein coupled receptor signaling pathway), GO:0004930 (G-prote…	ENSG00000054277 (1.0)	2.81484	8.14927e-15
12	slc16a3	ENSDARG00000045051	327276	ZDB-GENE-030131-5487	GO:0015718 (monocarboxylic acid transport), GO:0008028 (monocarboxylic acid transmembrane transporter activity), GO:0015129 (lactate transmembrane transporter activity), GO:0035879 (plasma membrane lactate transport), GO:0005887 (integral component of plasma membrane), GO:0055085 (transmembrane transport), GO:0016021 (integral component of membrane)	ENSG00000141526 (1.0)	2.81134	6.58134e-15
25	coro2bb	ENSDARG00000063604	796974	ZDB-GENE-071009-5	GO:0016020 (membrane), GO:0015629 (actin cytoskeleton), GO:0030036 (actin cytoskeleton organization), GO:0051015 (actin filament binding), GO:0005515 (protein binding)		2.81004	4.27349e-14
2	nyap2b	ENSDARG00000093357	100535812	ZDB-GENE-070705-169	GO:0014823 (response to activity), GO:0005509 (calcium ion binding), GO:0014065 (phosphatidylinositol 3-kinase signaling), GO:0048812 (neuron projection morphogenesis)	ENSG00000144460 (1.0)	2.80915	3.48787e-14
14	mxd3	ENSDARG00000098350	394031	ZDB-GENE-040426-1588	GO:0046983 (protein dimerization activity), GO:0003677 (DNA binding), GO:0006351 (transcription, DNA-templated), GO:0006355 (regulation of transcription, DNA-templated), GO:0005634 (nucleus)	ENSG00000213347 (1.0)	2.79547	1.21503e-16
16	cd22	ENSDARG00000053005	554810	ZDB-GENE-050522-521	GO:0003674 (molecular_function), GO:0000166 (nucleotide binding), GO:0016740 (transferase activity), GO:0004672 (protein kinase activity), GO:0005524 (ATP binding), GO:0016301 (kinase activity), GO:0016310 (phosphorylation), GO:0006468 (protein phosphorylation), GO:0005515 (protein binding)		2.78775	0.000314031
4	impdh1b	ENSDARG00000029524	338306	ZDB-GENE-030219-206	GO:0003938 (IMP dehydrogenase activity), GO:0003824 (catalytic activity), GO:0006177 (GMP biosynthetic process), GO:0006164 (purine nucleotide biosynthetic process), GO:0046872 (metal ion binding), GO:0016491 (oxidoreductase activity), GO:0055114 (oxidation-reduction process), GO:0005737 (cytoplasm), GO:0005634 (nucleus)	ENSG00000106348 (1.0)	2.78713	1.31746e-51
22	cry1bb	ENSDARG00000091131	83780	ZDB-GENE-010426-5	GO:0003913 (DNA photolyase activity), GO:0006281 (DNA repair), GO:0045892 (negative regulation of transcription, DNA-templated), GO:0000166 (nucleotide binding), GO:0005524 (ATP binding)		2.78626	5.79342e-35
14	npas4a	ENSDARG00000055752	724016	ZDB-GENE-060616-396	GO:0030900 (forebrain development), GO:0046983 (protein dimerization activity), GO:0008270 (zinc ion binding), GO:0006366 (transcription from RNA polymerase II promoter), GO:0000981 (RNA polymerase II transcription factor activity, sequence-specific DNA binding), GO:0045944 (positive regulation of transcription from RNA polymerase II promoter), GO:0003677 (DNA binding), GO:0006351 (transcription,…	ENSG00000174576 (0.0)	2.77921	1.75747e-07
25	irf7	ENSDARG00000045661	393650	ZDB-GENE-040426-1518	GO:0004751 (ribose-5-phosphate isomerase activity), GO:0005575 (cellular_component), GO:0000975 (regulatory region DNA binding), GO:0016853 (isomerase activity), GO:0009052 (pentose-phosphate shunt, non-oxidative branch), GO:0005515 (protein binding), GO:0003700 (transcription factor activity, sequence-specific DNA binding), GO:0006355 (regulation of transcription, DNA-templated), GO:0010971 (pos…	ENSG00000185507 (1.0)	2.76861	7.80482e-08
1	si:ch211-217k17.11	ENSDARG00000093748	798849	ZDB-GENE-030131-8636	GO:0004553 (hydrolase activity, hydrolyzing O-glycosyl compounds), GO:0003824 (catalytic activity), GO:0016798 (hydrolase activity, acting on glycosyl bonds), GO:0008152 (metabolic process), GO:0016787 (hydrolase activity), GO:0030246 (carbohydrate binding), GO:0005975 (carbohydrate metabolic process)		2.76605	4.41847e-05
5	FP101877.1	ENSDARG00000103070			GO:0008234 (cysteine-type peptidase activity), GO:0097194 (execution phase of apoptosis), GO:0097200 (cysteine-type endopeptidase activity involved in execution phase of apoptosis), GO:0006915 (apoptotic process), GO:0004197 (cysteine-type endopeptidase activity), GO:0006508 (proteolysis), GO:0005737 (cytoplasm)		2.74909	0.00106424
1	si:ch211-217k17.12	ENSDARG00000088234	559555	ZDB-GENE-061207-20	GO:0010859 (calcium-dependent cysteine-type endopeptidase inhibitor activity)		2.74647	0.00261368
19	PKHD1L1 (1 of 2)	ENSDARG00000040004	569167	ZDB-GENE-060503-789	GO:0005515 (protein binding), GO:0046982 (protein heterodimerization activity), GO:0043565 (sequence-specific DNA binding), GO:0005622 (intracellular), GO:0006355 (regulation of transcription, DNA-templated), GO:0005634 (nucleus), GO:0030529 (ribonucleoprotein complex), GO:0005840 (ribosome), GO:0003723 (RNA binding), GO:0006412 (translation), GO:0022625 (cytosolic large ribosomal subunit), GO:00…	ENSG00000205038 (0.0)	2.74172	0.000117632
7	adma	ENSDARG00000015263	556502	ZDB-GENE-120221-5	GO:0005576 (extracellular region), GO:0005179 (hormone activity)	ENSG00000148926 (1.0)	2.73962	0.000125957
5	f11r.1	ENSDARG00000017320	323696	ZDB-GENE-030131-2416	GO:1902036 (regulation of hematopoietic stem cell differentiation), GO:0048534 (hematopoietic or lymphoid organ development), GO:0048916 (posterior lateral line development), GO:0046982 (protein heterodimerization activity), GO:0005515 (protein binding)	ENSG00000158769 (0.0)	2.71699	6.22246e-05
7	ugt5g1	ENSDARG00000032862	570913	ZDB-GENE-080305-10	GO:0042664 (negative regulation of endodermal cell fate specification), GO:0016758 (transferase activity, transferring hexosyl groups), GO:0040007 (growth), GO:0003303 (BMP signaling pathway involved in heart jogging), GO:0060803 (BMP signaling pathway involved in mesodermal cell fate specification), GO:0035125 (embryonic anal fin morphogenesis), GO:0061312 (BMP signaling pathway involved in hear…		2.71407	2.42706e-12
2	zgc:66475	ENSDARG00000099519	394039	ZDB-GENE-040426-1644	GO:0009008 (DNA-methyltransferase activity), GO:0003913 (DNA photolyase activity), GO:0005575 (cellular_component), GO:0003904 (deoxyribodipyrimidine photo-lyase activity), GO:0008168 (methyltransferase activity), GO:0016740 (transferase activity), GO:0032259 (methylation), GO:0006306 (DNA methylation), GO:0010468 (regulation of gene expression), GO:0006281 (DNA repair), GO:0003677 (DNA binding)		2.70153	3.70131e-22
2	svilb	ENSDARG00000014651		ZDB-GENE-081104-411	GO:0005911 (cell-cell junction), GO:0007010 (cytoskeleton organization), GO:0003779 (actin binding), GO:0051015 (actin filament binding)	ENSG00000197321 (0.0)	2.70057	0.00108455
8	TRAF3IP3	ENSDARG00000086708				ENSG00000009790 (1.0)	2.70048	3.09289e-05
4	cry1aa	ENSDARG00000045768	100003956	ZDB-GENE-010426-2	GO:0003913 (DNA photolyase activity), GO:0009649 (entrainment of circadian clock), GO:0009416 (response to light stimulus), GO:0042542 (response to hydrogen peroxide), GO:0006281 (DNA repair), GO:0005667 (transcription factor complex), GO:0005515 (protein binding), GO:0045892 (negative regulation of transcription, DNA-templated), GO:0005634 (nucleus)	ENSG00000008405 (1.0)	2.69826	6.31504e-79
22	BX539307.1	ENSDARG00000071588			GO:0001878 (response to yeast), GO:0000079 (regulation of cyclin-dependent protein serine/threonine kinase activity), GO:0019901 (protein kinase binding), GO:0005515 (protein binding)		2.69291	0.000633051
24	pck2	ENSDARG00000020956	406473	ZDB-GENE-040426-2266	GO:2000145 (regulation of cell motility), GO:0004613 (phosphoenolpyruvate carboxykinase (GTP) activity), GO:0004611 (phosphoenolpyruvate carboxykinase activity), GO:0003676 (nucleic acid binding), GO:0017076 (purine nucleotide binding), GO:0010470 (regulation of gastrulation), GO:0070587 (regulation of cell-cell adhesion involved in gastrulation), GO:0007369 (gastrulation), GO:0046872 (metal ion …		2.68651	0.000449526
3	CSDC2 (2 of 2)	ENSDARG00000100167			GO:0003676 (nucleic acid binding), GO:0003677 (DNA binding), GO:0006355 (regulation of transcription, DNA-templated)	ENSG00000172346 (1.0)	2.68608	1.4503e-07
6	sox21a	ENSDARG00000031664	30543	ZDB-GENE-990715-6	GO:0008150 (biological_process), GO:0042609 (CD4 receptor binding), GO:0007275 (multicellular organismal development), GO:0030140 (trans-Golgi network transport vesicle), GO:0006366 (transcription from RNA polymerase II promoter), GO:0000981 (RNA polymerase II transcription factor activity, sequence-specific DNA binding), GO:0043565 (sequence-specific DNA binding), GO:0000122 (negative regulation…		2.6695	0.000137858
25	CABZ01080568.1	ENSDARG00000051762			GO:0042271 (susceptibility to natural killer cell mediated cytotoxicity), GO:0007157 (heterophilic cell-cell adhesion via plasma membrane cell adhesion molecules), GO:0008037 (cell recognition), GO:0007156 (homophilic cell adhesion via plasma membrane adhesion molecules), GO:0050839 (cell adhesion molecule binding), GO:0051082 (unfolded protein binding), GO:0005913 (cell-cell adherens junction), …		2.66447	2.26136e-12
4	adm2a	ENSDARG00000045708	403114	ZDB-GENE-041210-100	GO:0005576 (extracellular region), GO:0005179 (hormone activity)	ENSG00000128165 (1.0)	2.66126	0.000710407
12	sult1st6	ENSDARG00000006811	436872	ZDB-GENE-040718-343	GO:0080131 (hydroxyjasmonate sulfotransferase activity), GO:0050694 (galactose 3-O-sulfotransferase activity), GO:0018727 (2-phenanthrol sulfotransferase activity), GO:0018724 (4-phenanthrol sulfotransferase activity), GO:0018721 (trans-9R,10R-dihydrodiolphenanthrene sulfotransferase activity), GO:0001517 (N-acetylglucosamine 6-O-sulfotransferase activity), GO:0051922 (cholesterol sulfotransferas…	ENSG00000196228 (0.0), ENSG00000198203 (0.0), ENSG00000198075 (0.0)	2.64218	1.95417e-09
19	NUGGC (1 of 4)	ENSDARG00000058672	100006053	ZDB-GENE-061207-67	GO:0003674 (molecular_function), GO:0006355 (regulation of transcription, DNA-templated)	ENSG00000189233 (1.0)	2.63787	0.000477279
22	zgc:172133	ENSDARG00000075248	100003819	ZDB-GENE-080204-48	GO:0003676 (nucleic acid binding), GO:0003674 (molecular_function), GO:0005575 (cellular_component), GO:0008150 (biological_process), GO:0000166 (nucleotide binding), GO:0005515 (protein binding)		2.63719	0.00114943
7	c6ast4	ENSDARG00000052578	574001	ZDB-GENE-050626-100	GO:0005575 (cellular_component), GO:0008237 (metallopeptidase activity), GO:0008233 (peptidase activity), GO:0046872 (metal ion binding), GO:0016787 (hydrolase activity), GO:0004222 (metalloendopeptidase activity), GO:0007165 (signal transduction), GO:0008270 (zinc ion binding), GO:0004871 (signal transducer activity), GO:0006508 (proteolysis), GO:0003677 (DNA binding), GO:0005737 (cytoplasm), GO…	ENSG00000188886 (0.0)	2.63447	0.00258254
17	zgc:194275	ENSDARG00000074014	794087	ZDB-GENE-081022-92	GO:0017154 (semaphorin receptor activity), GO:0003674 (molecular_function), GO:0005575 (cellular_component), GO:0008150 (biological_process), GO:0005021 (vascular endothelial growth factor-activated receptor activity), GO:0038084 (vascular endothelial growth factor signaling pathway), GO:0030947 (regulation of vascular endothelial growth factor receptor signaling pathway), GO:0046872 (metal ion b…		2.62989	7.91136e-07
16	si:ch211-149k23.9	ENSDARG00000038052	798646	ZDB-GENE-100922-15			2.62109	0.000703569
2	ivns1abpb	ENSDARG00000013946	334334	ZDB-GENE-030131-6266	GO:0003674 (molecular_function), GO:0008150 (biological_process), GO:0005856 (cytoskeleton), GO:0016020 (membrane), GO:0015629 (actin cytoskeleton), GO:0005515 (protein binding), GO:0016021 (integral component of membrane), GO:0005737 (cytoplasm), GO:0005634 (nucleus), GO:0046872 (metal ion binding), GO:0008270 (zinc ion binding)	ENSG00000116679 (1.0)	2.61649	4.09959e-12
5	bco2a	ENSDARG00000055722	793849	ZDB-GENE-030131-8039		ENSG00000197580 (0.0)	2.61606	2.36172e-11
5	bco2l	ENSDARG00000027620	84041	ZDB-GENE-010509-1	GO:0040007 (growth), GO:0045967 (negative regulation of growth rate), GO:0045843 (negative regulation of striated muscle tissue development), GO:0010437 (9,10 (9', 10')-carotenoid-cleaving dioxygenase activity), GO:0045926 (negative regulation of growth), GO:0051213 (dioxygenase activity), GO:0007519 (skeletal muscle tissue development), GO:1902176 (negative regulation of oxidative stress-induced…	ENSG00000197580 (0.0)	2.61275	0.000602772
15	zgc:154093	ENSDARG00000055897	777623	ZDB-GENE-061103-517	GO:0003674 (molecular_function), GO:0006999 (nuclear pore organization), GO:0031080 (nuclear pore outer ring), GO:0007080 (mitotic metaphase plate congression), GO:0000777 (condensed chromosome kinetochore), GO:0051028 (mRNA transport), GO:0051301 (cell division), GO:0007049 (cell cycle), GO:0007067 (mitotic nuclear division), GO:0005694 (chromosome), GO:0000775 (chromosome, centromeric region), …		2.59686	3.75553e-05
7	arntl1b	ENSDARG00000035732	352935	ZDB-GENE-030408-1	GO:0009648 (photoperiodism), GO:0046983 (protein dimerization activity), GO:0003682 (chromatin binding), GO:0005667 (transcription factor complex), GO:0005515 (protein binding), GO:0003677 (DNA binding), GO:0005737 (cytoplasm), GO:0003700 (transcription factor activity, sequence-specific DNA binding), GO:0006351 (transcription, DNA-templated), GO:0006355 (regulation of transcription, DNA-template…	ENSG00000133794 (1.0)	2.5803	2.20224e-23
1	CABZ01067151.1	ENSDARG00000057669			GO:0007166 (cell surface receptor signaling pathway), GO:0004888 (transmembrane signaling receptor activity), GO:0016020 (membrane), GO:0005886 (plasma membrane), GO:0005515 (protein binding), GO:0016021 (integral component of membrane), GO:0007186 (G-protein coupled receptor signaling pathway), GO:0004930 (G-protein coupled receptor activity)		2.57678	2.23024e-11
24	aglb	ENSDARG00000100352	553352	ZDB-GENE-050309-54	GO:0003824 (catalytic activity), GO:0005978 (glycogen biosynthetic process), GO:0005975 (carbohydrate metabolic process), GO:0004135 (amylo-alpha-1,6-glucosidase activity), GO:0004134 (4-alpha-glucanotransferase activity), GO:0005980 (glycogen catabolic process), GO:0005737 (cytoplasm), GO:0005634 (nucleus)	ENSG00000162688 (1.0)	2.56325	0.00150932
23	emp3b	ENSDARG00000101461	560722	ZDB-GENE-050913-51	GO:0003674 (molecular_function), GO:0008150 (biological_process), GO:0000166 (nucleotide binding), GO:0016740 (transferase activity), GO:0004672 (protein kinase activity), GO:0005524 (ATP binding), GO:0016301 (kinase activity), GO:0016310 (phosphorylation), GO:0006468 (protein phosphorylation), GO:0004674 (protein serine/threonine kinase activity), GO:0007346 (regulation of mitotic cell cycle), G…	ENSG00000142227 (1.0)	2.56165	9.06627e-07
6	cyp24a1	ENSDARG00000103277	100004700	ZDB-GENE-060825-1	GO:0016705 (oxidoreductase activity, acting on paired donors, with incorporation or reduction of molecular oxygen), GO:0005506 (iron ion binding), GO:0046872 (metal ion binding), GO:0004497 (monooxygenase activity), GO:0020037 (heme binding), GO:0016491 (oxidoreductase activity), GO:0055114 (oxidation-reduction process)	ENSG00000019186 (1.0)	2.55844	0.00213778
17	klf11b	ENSDARG00000013794	559076	ZDB-GENE-061103-82	GO:0003676 (nucleic acid binding), GO:0008150 (biological_process), GO:0046872 (metal ion binding)	ENSG00000172059 (1.0)	2.53665	1.28556e-15
6	zgc:65895	ENSDARG00000034086	393546	ZDB-GENE-040426-1466	GO:0005575 (cellular_component), GO:0003700 (transcription factor activity, sequence-specific DNA binding), GO:0006355 (regulation of transcription, DNA-templated)		2.53599	8.5045e-13
2	gadd45aa	ENSDARG00000043581	393548	ZDB-GENE-040426-1501	GO:0006950 (response to stress), GO:0048339 (paraxial mesoderm development), GO:0051726 (regulation of cell cycle), GO:0005634 (nucleus)	ENSG00000116717 (1.0)	2.53229	2.82259e-07
20	cyp2n13	ENSDARG00000042953	492484	ZDB-GENE-041001-158	GO:0016705 (oxidoreductase activity, acting on paired donors, with incorporation or reduction of molecular oxygen), GO:0003676 (nucleic acid binding), GO:0005506 (iron ion binding), GO:0046872 (metal ion binding), GO:0004497 (monooxygenase activity), GO:0019369 (arachidonic acid metabolic process), GO:0008392 (arachidonic acid epoxygenase activity), GO:0020037 (heme binding), GO:0016491 (oxidored…	ENSG00000134716 (1.0)	2.53083	0.000105517
2	lrrc8da	ENSDARG00000103370	497399	ZDB-GENE-061009-26	GO:0005515 (protein binding)		2.5279	2.55019e-07
18	si:dkeyp-1h4.6	ENSDARG00000093936		ZDB-GENE-060503-841			2.52709	0.00174785
21	S1PR3	ENSDARG00000098253	100332187		GO:0016021 (integral component of membrane), GO:0007186 (G-protein coupled receptor signaling pathway), GO:0004930 (G-protein coupled receptor activity)	ENSG00000213694 (0.0)	2.5215	6.34954e-08
14	atp10b	ENSDARG00000076230	563932	ZDB-GENE-130530-796	GO:0003824 (catalytic activity), GO:0000166 (nucleotide binding), GO:0016829 (lyase activity), GO:0008732 (L-allo-threonine aldolase activity), GO:0005524 (ATP binding), GO:0046872 (metal ion binding), GO:0006520 (cellular amino acid metabolic process), GO:0006545 (glycine biosynthetic process), GO:0006567 (threonine catabolic process), GO:0004012 (phospholipid-translocating ATPase activity), GO:…	ENSG00000118322 (1.0)	2.50913	1.28129e-17
2	chrng	ENSDARG00000086647	['325080', '100536659']	ZDB-GENE-030131-3805	GO:0005216 (ion channel activity), GO:0006811 (ion transport), GO:0006810 (transport), GO:0016560 (protein import into peroxisome matrix, docking), GO:0005052 (peroxisome matrix targeting signal-1 binding), GO:0030054 (cell junction), GO:0005892 (acetylcholine-gated channel complex), GO:0015464 (acetylcholine receptor activity), GO:0007271 (synaptic transmission, cholinergic), GO:0035094 (respons…	ENSG00000196811 (1.0)	2.50616	1.02463e-05
4	pfkfb3	ENSDARG00000001953	554477	ZDB-GENE-040426-2724	GO:0006000 (fructose metabolic process), GO:0003873 (6-phosphofructo-2-kinase activity), GO:0005575 (cellular_component), GO:0006003 (fructose 2,6-bisphosphate metabolic process), GO:0003824 (catalytic activity), GO:0008152 (metabolic process), GO:0016740 (transferase activity), GO:0005524 (ATP binding), GO:0016301 (kinase activity), GO:0016310 (phosphorylation), GO:0008489 (UDP-galactose:glucosy…	ENSG00000170525 (1.0)	2.4984	0.00130004
14	pcdh12	ENSDARG00000076594	555419	ZDB-GENE-140106-126	GO:0007156 (homophilic cell adhesion via plasma membrane adhesion molecules), GO:0005509 (calcium ion binding), GO:0007155 (cell adhesion), GO:0016020 (membrane), GO:0005886 (plasma membrane)	ENSG00000113555 (1.0)	2.47852	5.07116e-06
15	phkg1a	ENSDARG00000030604	565379	ZDB-GENE-061103-385	GO:0000166 (nucleotide binding), GO:0016740 (transferase activity), GO:0004672 (protein kinase activity), GO:0005524 (ATP binding), GO:0004689 (phosphorylase kinase activity), GO:0005978 (glycogen biosynthetic process), GO:0016301 (kinase activity), GO:0008021 (synaptic vesicle), GO:0048278 (vesicle docking), GO:0012505 (endomembrane system), GO:0031629 (synaptic vesicle fusion to presynaptic mem…	ENSG00000164776 (1.0)	2.47473	9.3573e-08
6	im:7152348	ENSDARG00000097082	559250	ZDB-GENE-041111-308	GO:0005575 (cellular_component), GO:0008150 (biological_process), GO:0046872 (metal ion binding), GO:0003723 (RNA binding), GO:0006396 (RNA processing), GO:0008270 (zinc ion binding), GO:0005515 (protein binding)		2.47283	0.00057569
11	si:ch73-106k19.6	ENSDARG00000091340					2.47235	0.00168771
11	fam213b	ENSDARG00000029795	406605	ZDB-GENE-040426-2556	GO:0006693 (prostaglandin metabolic process), GO:0006633 (fatty acid biosynthetic process), GO:0006631 (fatty acid metabolic process), GO:0016616 (oxidoreductase activity, acting on the CH-OH group of donors, NAD or NADP as acceptor), GO:0016491 (oxidoreductase activity), GO:0001516 (prostaglandin biosynthetic process), GO:0006629 (lipid metabolic process), GO:0055114 (oxidation-reduction process…	ENSG00000157870 (1.0)	2.4664	4.18793e-09
22	zgc:77816	ENSDARG00000011376	393843	ZDB-GENE-040426-1884	GO:0004536 (deoxyribonuclease activity), GO:0016787 (hydrolase activity), GO:0004518 (nuclease activity), GO:0004519 (endonuclease activity), GO:0004520 (endodeoxyribonuclease activity), GO:0000737 (DNA catabolic process, endonucleolytic), GO:0006308 (DNA catabolic process), GO:0005887 (integral component of plasma membrane), GO:0016021 (integral component of membrane), GO:0007186 (G-protein coup…		2.45917	4.48434e-06
10	C3AR1	ENSDARG00000031749	794255		GO:0001533 (cornified envelope), GO:0019215 (intermediate filament binding), GO:0008544 (epidermis development), GO:0005856 (cytoskeleton), GO:0005198 (structural molecule activity), GO:0016021 (integral component of membrane), GO:0007186 (G-protein coupled receptor signaling pathway), GO:0004930 (G-protein coupled receptor activity)	ENSG00000171860 (1.0)	2.44348	0.00282253
15	il15l	ENSDARG00000097067					2.4307	0.000206697
8	si:rp71-61h23.4	ENSDARG00000013711	335278	['ZDB-GENE-040426-2056', 'ZDB-GENE-030131-7218']	GO:0005575 (cellular_component), GO:0008150 (biological_process), GO:0046872 (metal ion binding), GO:0002377 (immunoglobulin production), GO:0006955 (immune response), GO:0008270 (zinc ion binding), GO:0005615 (extracellular space), GO:0003677 (DNA binding)		2.42312	2.04845e-05
20	fam129aa	ENSDARG00000042055	559657	ZDB-GENE-041014-181	GO:0030983 (mismatched DNA binding), GO:0005524 (ATP binding), GO:0032389 (MutLalpha complex), GO:0016887 (ATPase activity), GO:0006298 (mismatch repair), GO:0003697 (single-stranded DNA binding)	ENSG00000135842 (1.0)	2.41624	0.000109298
5	zgc:194398	ENSDARG00000078250	100189615	ZDB-GENE-081022-111	GO:0003674 (molecular_function), GO:0005575 (cellular_component), GO:0008150 (biological_process)		2.4003	2.63558e-09
24	ccl34b.4	ENSDARG00000094002	556621	ZDB-GENE-091204-344	GO:0031732 (CCR7 chemokine receptor binding), GO:0002548 (monocyte chemotaxis), GO:0071356 (cellular response to tumor necrosis factor), GO:0071347 (cellular response to interleukin-1), GO:0048247 (lymphocyte chemotaxis), GO:0048020 (CCR chemokine receptor binding), GO:0048245 (eosinophil chemotaxis), GO:0071346 (cellular response to interferon-gamma), GO:0005576 (extracellular region), GO:007009…		2.39832	1.21965e-06
17	entpd5a	ENSDARG00000053481	556849	ZDB-GENE-100419-1	GO:0030282 (bone mineralization), GO:0016787 (hydrolase activity), GO:0055062 (phosphate ion homeostasis)	ENSG00000187097 (1.0)	2.39309	0.00036038
25	mmp15a	ENSDARG00000051962	561041	ZDB-GENE-070817-4	GO:0051258 (protein polymerization), GO:0043234 (protein complex), GO:0008237 (metallopeptidase activity), GO:0000166 (nucleotide binding), GO:0008233 (peptidase activity), GO:0031012 (extracellular matrix), GO:0046872 (metal ion binding), GO:0016787 (hydrolase activity), GO:0005525 (GTP binding), GO:0004222 (metalloendopeptidase activity), GO:0007017 (microtubule-based process), GO:0005874 (micr…	ENSG00000102996 (1.0)	2.38587	4.79795e-14
22	zgc:171500	ENSDARG00000071553	100006475	ZDB-GENE-080204-9	GO:0050707 (regulation of cytokine secretion), GO:0034134 (toll-like receptor 2 signaling pathway), GO:0002755 (MyD88-dependent toll-like receptor signaling pathway), GO:0050729 (positive regulation of inflammatory response), GO:0002237 (response to molecule of bacterial origin), GO:0002376 (immune system process), GO:0005102 (receptor binding), GO:0006954 (inflammatory response), GO:0007165 (sig…		2.38489	0.00250684
5	SUSD1	ENSDARG00000058839	569485	ZDB-GENE-141219-16	GO:0005509 (calcium ion binding), GO:0005515 (protein binding), GO:0036459 (ubiquitinyl hydrolase activity), GO:0008234 (cysteine-type peptidase activity), GO:0008233 (peptidase activity), GO:0016787 (hydrolase activity), GO:0006511 (ubiquitin-dependent protein catabolic process), GO:0061136 (regulation of proteasomal protein catabolic process), GO:0004843 (ubiquitin-specific protease activity), …	ENSG00000106868 (1.0)	2.38089	0.000249514
24	ADGRG2 (1 of 2)	ENSDARG00000088137	101882832		GO:0007166 (cell surface receptor signaling pathway), GO:0004888 (transmembrane signaling receptor activity), GO:0016020 (membrane), GO:0016021 (integral component of membrane), GO:0007186 (G-protein coupled receptor signaling pathway), GO:0004930 (G-protein coupled receptor activity)	ENSG00000173698 (1.0)	2.36251	0.00128535
21	hif1al2	ENSDARG00000044550	497283	ZDB-GENE-050211-2	GO:0046983 (protein dimerization activity), GO:0006366 (transcription from RNA polymerase II promoter), GO:0000981 (RNA polymerase II transcription factor activity, sequence-specific DNA binding), GO:0045944 (positive regulation of transcription from RNA polymerase II promoter), GO:0003677 (DNA binding), GO:0006351 (transcription, DNA-templated), GO:0006355 (regulation of transcription, DNA-templ…		2.35569	0.000217969
21	egfl7	ENSDARG00000100657	678640	ZDB-GENE-040429-2	GO:0003938 (IMP dehydrogenase activity), GO:0003824 (catalytic activity), GO:0006177 (GMP biosynthetic process), GO:0006164 (purine nucleotide biosynthetic process), GO:0046872 (metal ion binding), GO:0016491 (oxidoreductase activity), GO:0005509 (calcium ion binding), GO:0055114 (oxidation-reduction process), GO:0005515 (protein binding), GO:0001570 (vasculogenesis), GO:0005737 (cytoplasm), GO:0…	ENSG00000241404 (1.0), ENSG00000172889 (1.0)	2.3543	8.16518e-09
14	arhgef9b	ENSDARG00000078624	560923	ZDB-GENE-030131-7745	GO:0035023 (regulation of Rho protein signal transduction), GO:0005089 (Rho guanyl-nucleotide exchange factor activity), GO:0002040 (sprouting angiogenesis), GO:0005515 (protein binding), GO:0046847 (filopodium assembly)	ENSG00000131089 (1.0)	2.35286	9.95473e-25
14	urp1	ENSDARG00000093493	100329524	ZDB-GENE-100922-138	GO:0042312 (regulation of vasodilation), GO:0008217 (regulation of blood pressure), GO:0005576 (extracellular region), GO:0005179 (hormone activity)		2.35263	0.000114262
19	nrm	ENSDARG00000063690	570027	ZDB-GENE-060503-445	GO:0003674 (molecular_function), GO:0008150 (biological_process), GO:0005637 (nuclear inner membrane), GO:0016020 (membrane), GO:0005635 (nuclear envelope), GO:0016021 (integral component of membrane), GO:0005634 (nucleus)	ENSG00000137404 (1.0)	2.35103	0.00112612
20	gsx2	ENSDARG00000043322	561076	ZDB-GENE-041001-114	GO:0042664 (negative regulation of endodermal cell fate specification), GO:0060249 (anatomical structure homeostasis), GO:0010863 (positive regulation of phospholipase C activity), GO:0017134 (fibroblast growth factor binding), GO:0004714 (transmembrane receptor protein tyrosine kinase activity), GO:0071699 (olfactory placode morphogenesis), GO:0021628 (olfactory nerve formation), GO:0043589 (ski…	ENSG00000180613 (1.0)	2.34906	4.0283e-07
10	nln	ENSDARG00000019233	449659	ZDB-GENE-041010-216	GO:0005575 (cellular_component), GO:0008237 (metallopeptidase activity), GO:0008233 (peptidase activity), GO:0046872 (metal ion binding), GO:0016787 (hydrolase activity), GO:0004222 (metalloendopeptidase activity), GO:0006508 (proteolysis)	ENSG00000123213 (1.0)	2.34098	1.05456e-09
16	dedd1	ENSDARG00000002758	58125	ZDB-GENE-000616-2	GO:0005388 (calcium-transporting ATPase activity), GO:0033017 (sarcoplasmic reticulum membrane), GO:0006811 (ion transport), GO:0000166 (nucleotide binding), GO:0005524 (ATP binding), GO:0006810 (transport), GO:0046872 (metal ion binding), GO:0016787 (hydrolase activity), GO:0070588 (calcium ion transmembrane transport), GO:0016020 (membrane), GO:0006816 (calcium ion transport), GO:0042981 (regul…	ENSG00000160570 (1.0)	2.33467	1.25384e-12
16	tmem176l.3a	ENSDARG00000098387	101887158	ZDB-GENE-080829-13	GO:0005216 (ion channel activity), GO:0006811 (ion transport), GO:0006810 (transport), GO:0016020 (membrane), GO:0005223 (intracellular cGMP activated cation channel activity), GO:0030553 (cGMP binding), GO:0005222 (intracellular cAMP activated cation channel activity), GO:0042391 (regulation of membrane potential), GO:0005249 (voltage-gated potassium channel activity), GO:0005887 (integral compo…		2.33438	1.39418e-05
23	si:dkey-21o19.3	ENSDARG00000092130					2.33041	8.46249e-06
13	hells	ENSDARG00000057738	553328	ZDB-GENE-030131-9923	GO:0045132 (meiotic chromosome segregation), GO:0004386 (helicase activity), GO:0000166 (nucleotide binding), GO:0000775 (chromosome, centromeric region), GO:0005524 (ATP binding), GO:0016787 (hydrolase activity), GO:0005634 (nucleus)	ENSG00000119969 (1.0)	2.33019	9.73733e-06
21	zgc:122979	ENSDARG00000004187	641576	ZDB-GENE-051127-45	GO:0005575 (cellular_component), GO:0034599 (cellular response to oxidative stress), GO:0051082 (unfolded protein binding), GO:0006457 (protein folding), GO:0043565 (sequence-specific DNA binding), GO:0045944 (positive regulation of transcription from RNA polymerase II promoter), GO:0003677 (DNA binding), GO:0003700 (transcription factor activity, sequence-specific DNA binding), GO:0006355 (regul…		2.32504	7.2763e-05
5	hapln1a	ENSDARG00000089769	493635	ZDB-GENE-050302-175	GO:0007417 (central nervous system development), GO:0005540 (hyaluronic acid binding), GO:0005578 (proteinaceous extracellular matrix), GO:0001501 (skeletal system development), GO:0007155 (cell adhesion), GO:0005515 (protein binding), GO:0031101 (fin regeneration)	ENSG00000145681 (1.0)	2.31993	0.00282015
8	hpdb	ENSDARG00000044935	445287	ZDB-GENE-040808-62	GO:0016701 (oxidoreductase activity, acting on single donors with incorporation of molecular oxygen), GO:0009072 (aromatic amino acid family metabolic process), GO:0005575 (cellular_component), GO:0003868 (4-hydroxyphenylpyruvate dioxygenase activity), GO:0051213 (dioxygenase activity), GO:0046872 (metal ion binding), GO:0006511 (ubiquitin-dependent protein catabolic process), GO:0016491 (oxidore…	ENSG00000158104 (1.0)	2.31272	0.00115382
22	rassf1	ENSDARG00000004840	447811	ZDB-GENE-040912-14	GO:0008375 (acetylglucosaminyltransferase activity), GO:0016757 (transferase activity, transferring glycosyl groups), GO:0016740 (transferase activity), GO:0006486 (protein glycosylation), GO:0046872 (metal ion binding), GO:0035556 (intracellular signal transduction), GO:0007165 (signal transduction), GO:0005515 (protein binding)	ENSG00000068028 (0.0)	2.31216	5.47388e-10
11	aldh4a1	ENSDARG00000038207	394133	ZDB-GENE-040426-1179	GO:0006537 (glutamate biosynthetic process), GO:0016620 (oxidoreductase activity, acting on the aldehyde or oxo group of donors, NAD or NADP as acceptor), GO:0010133 (proline catabolic process to glutamate), GO:0006560 (proline metabolic process), GO:0008152 (metabolic process), GO:0003842 (1-pyrroline-5-carboxylate dehydrogenase activity), GO:0004029 (aldehyde dehydrogenase (NAD) activity), GO:0…	ENSG00000159423 (1.0)	2.30993	3.29897e-27
2	mknk2a	ENSDARG00000011373	334167	ZDB-GENE-030131-6099	GO:0006605 (protein targeting), GO:0005742 (mitochondrial outer membrane translocase complex), GO:0003674 (molecular_function), GO:0000166 (nucleotide binding), GO:0016740 (transferase activity), GO:0004672 (protein kinase activity), GO:0005524 (ATP binding), GO:0006810 (transport), GO:0007166 (cell surface receptor signaling pathway), GO:0009931 (calcium-dependent protein serine/threonine kinase…	ENSG00000099875 (1.0)	2.30954	1.38945e-10
24	aoc1	ENSDARG00000061355	555401	ZDB-GENE-061103-112	GO:0009308 (amine metabolic process), GO:0048038 (quinone binding), GO:0046488 (phosphatidylinositol metabolic process), GO:0016307 (phosphatidylinositol phosphate kinase activity), GO:0005575 (cellular_component), GO:0008131 (primary amine oxidase activity), GO:0016740 (transferase activity), GO:0005524 (ATP binding), GO:0046872 (metal ion binding), GO:0016301 (kinase activity), GO:0016491 (oxid…	ENSG00000002726 (0.0)	2.30731	6.57523e-05
3	si:dkey-225f5.5	ENSDARG00000055813	100000140	ZDB-GENE-141216-18	GO:0005216 (ion channel activity), GO:0005244 (voltage-gated ion channel activity), GO:0006811 (ion transport), GO:0006810 (transport), GO:0005891 (voltage-gated calcium channel complex), GO:0019882 (antigen processing and presentation), GO:0006955 (immune response), GO:0070588 (calcium ion transmembrane transport), GO:0016020 (membrane), GO:0008331 (high voltage-gated calcium channel activity), …		2.2914	0.000315459
17	si:dkey-223g10.3	ENSDARG00000097538					2.29086	4.31609e-13
5	ptrh1	ENSDARG00000098206	503752	ZDB-GENE-050306-33	GO:0004045 (aminoacyl-tRNA hydrolase activity), GO:0016787 (hydrolase activity)	ENSG00000187024 (1.0)	2.29062	6.67703e-06
17	gnmt	ENSDARG00000006840	403338	ZDB-GENE-040227-1	GO:0017174 (glycine N-methyltransferase activity), GO:0008168 (methyltransferase activity), GO:0016740 (transferase activity), GO:0032259 (methylation), GO:0007420 (brain development), GO:0003677 (DNA binding), GO:0005634 (nucleus)	ENSG00000124713 (1.0)	2.28904	2.19726e-05
5	psat1	ENSDARG00000016733	327512	ZDB-GENE-030131-5723	GO:0008652 (cellular amino acid biosynthetic process), GO:0003824 (catalytic activity), GO:0008152 (metabolic process), GO:0008483 (transaminase activity), GO:0016740 (transferase activity), GO:0004648 (O-phospho-L-serine:2-oxoglutarate aminotransferase activity), GO:0006564 (L-serine biosynthetic process)	ENSG00000135069 (1.0)	2.28858	1.41401e-08
16	ctps1b	ENSDARG00000098386	445245	ZDB-GENE-040801-160	GO:0005575 (cellular_component), GO:0003883 (CTP synthase activity), GO:0044210 ('de novo' CTP biosynthetic process), GO:0006221 (pyrimidine nucleotide biosynthetic process), GO:0016874 (ligase activity), GO:0000166 (nucleotide binding), GO:0005524 (ATP binding), GO:0006541 (glutamine metabolic process), GO:0016560 (protein import into peroxisome matrix, docking), GO:0005052 (peroxisome matrix ta…	ENSG00000171793 (1.0)	2.28827	4.44024e-38
23	aldh8a1	ENSDARG00000036776	447801	ZDB-GENE-040912-3	GO:0044104 (2,5-dioxovalerate dehydrogenase (NAD+) activity), GO:0043796 (glyceraldehyde dehydrogenase (NADP) activity), GO:0034822 (citronellal dehydrogenase activity), GO:0034602 (oxoglutarate dehydrogenase (NAD+) activity), GO:0034530 (4-hydroxymethylsalicyaldehyde dehydrogenase activity), GO:0019115 (benzaldehyde dehydrogenase activity), GO:0018473 (cis-2-methyl-5-isopropylhexa-2,5-dienal deh…	ENSG00000118514 (1.0)	2.28743	6.46834e-06
16	dedd1	ENSDARG00000093482		ZDB-GENE-000616-2	GO:0004459 (L-lactate dehydrogenase activity), GO:0019752 (carboxylic acid metabolic process), GO:0001666 (response to hypoxia), GO:0003824 (catalytic activity), GO:0005975 (carbohydrate metabolic process), GO:0016616 (oxidoreductase activity, acting on the CH-OH group of donors, NAD or NADP as acceptor), GO:0016491 (oxidoreductase activity), GO:0042981 (regulation of apoptotic process), GO:00551…	ENSG00000160570 (1.0)	2.28722	1.47576e-08
10	C10H21orf59	ENSDARG00000035332	792532	ZDB-GENE-040930-8	GO:0003676 (nucleic acid binding), GO:0035925 (mRNA 3'-UTR AU-rich region binding), GO:0071456 (cellular response to hypoxia), GO:0000166 (nucleotide binding), GO:0046872 (metal ion binding), GO:0006417 (regulation of translation), GO:0032869 (cellular response to insulin stimulus), GO:0006397 (mRNA processing), GO:0071230 (cellular response to amino acid stimulus), GO:0000900 (translation repres…	ENSG00000159079 (1.0), ENSG00000265590 (1.0)	2.286	1.20813e-15
16	pon2	ENSDARG00000016856	335176	ZDB-GENE-030131-7116	GO:0004064 (arylesterase activity), GO:0005575 (cellular_component), GO:0005244 (voltage-gated ion channel activity), GO:0006813 (potassium ion transport), GO:0006811 (ion transport), GO:0005267 (potassium channel activity), GO:0006810 (transport), GO:0005242 (inward rectifier potassium channel activity), GO:0015272 (ATP-activated inward rectifier potassium channel activity), GO:0010107 (potassiu…	ENSG00000105852 (1.0), ENSG00000005421 (1.0), ENSG00000105854 (1.0)	2.28003	0.00111444
17	slc9a1	ENSDARG00000097339		ZDB-GENE-080225-42	GO:0015299 (solute:proton antiporter activity), GO:0006885 (regulation of pH), GO:0015385 (sodium:proton antiporter activity), GO:0006811 (ion transport), GO:0006814 (sodium ion transport), GO:0006810 (transport), GO:0015297 (antiporter activity), GO:0006812 (cation transport), GO:0016020 (membrane), GO:0055085 (transmembrane transport), GO:0016021 (integral component of membrane)		2.27597	0.0027373
15	trim59	ENSDARG00000079238	100006971	ZDB-GENE-060724-2	GO:0046872 (metal ion binding), GO:0008270 (zinc ion binding), GO:0005515 (protein binding), GO:0005622 (intracellular)	ENSG00000213186 (1.0), ENSG00000248710 (1.0)	2.27417	1.16369e-09
21	tlcd1	ENSDARG00000002391	450051	ZDB-GENE-041010-173	GO:0003674 (molecular_function), GO:0008150 (biological_process), GO:0016020 (membrane), GO:0016021 (integral component of membrane)	ENSG00000160606 (1.0)	2.27417	1.29782e-06
16	mylipb	ENSDARG00000055118	565911	ZDB-GENE-061027-67	GO:0070739 (protein-glutamic acid ligase activity), GO:0043773 (coenzyme F420-0 gamma-glutamyl ligase activity), GO:0008766 (UDP-N-acetylmuramoylalanyl-D-glutamyl-2,6-diaminopimelate-D-alanyl-D-alanine ligase activity), GO:0070735 (protein-glycine ligase activity), GO:0018169 (ribosomal S6-glutamic acid ligase activity), GO:0070737 (protein-glycine ligase activity, elongating), GO:0043774 (coenzy…	ENSG00000007944 (1.0)	2.26256	0.000114486
12	thbs2b	ENSDARG00000073810	566325	ZDB-GENE-100623-1	GO:0016525 (negative regulation of angiogenesis), GO:0031012 (extracellular matrix), GO:0008201 (heparin binding), GO:0005576 (extracellular region), GO:0005509 (calcium ion binding), GO:0007155 (cell adhesion), GO:0005515 (protein binding)	ENSG00000186340 (1.0)	2.26136	8.95708e-05
17	kif11	ENSDARG00000010948	195818	ZDB-GENE-020426-1	GO:0000166 (nucleotide binding), GO:0005524 (ATP binding), GO:0005874 (microtubule), GO:0022008 (neurogenesis), GO:0090307 (mitotic spindle assembly), GO:0008574 (ATP-dependent microtubule motor activity, plus-end-directed), GO:0005871 (kinesin complex), GO:0003777 (microtubule motor activity), GO:0007018 (microtubule-based movement), GO:0008017 (microtubule binding), GO:0051726 (regulation of ce…	ENSG00000138160 (1.0)	2.25832	0.00303282
14	eif4ebp3l	ENSDARG00000041607	324490	ZDB-GENE-030826-26	GO:0014743 (regulation of muscle hypertrophy), GO:0017148 (negative regulation of translation), GO:0045947 (negative regulation of translational initiation), GO:0008190 (eukaryotic initiation factor 4E binding), GO:0006417 (regulation of translation), GO:0005515 (protein binding), GO:0005737 (cytoplasm)	ENSG00000243056 (1.0)	2.25802	4.24606e-05
20	si:ch211-241j12.3	ENSDARG00000043963	566552	ZDB-GENE-040724-72	GO:0030127 (COPII vesicle coat), GO:0006810 (transport), GO:0015031 (protein transport), GO:0006888 (ER to Golgi vesicle-mediated transport), GO:0008270 (zinc ion binding), GO:0006886 (intracellular protein transport)		2.24416	1.60285e-08
25	neil1	ENSDARG00000018061	393253	ZDB-GENE-040426-994	GO:0016799 (hydrolase activity, hydrolyzing N-glycosyl compounds), GO:0003676 (nucleic acid binding), GO:0016787 (hydrolase activity), GO:0003906 (DNA-(apurinic or apyrimidinic site) lyase activity), GO:0004518 (nuclease activity), GO:0004519 (endonuclease activity), GO:0007165 (signal transduction), GO:0006289 (nucleotide-excision repair), GO:0006284 (base-excision repair), GO:0016020 (membrane)…	ENSG00000140398 (1.0)	2.24317	7.96291e-09
1	b3gnt2a	ENSDARG00000052376	405766	ZDB-GENE-090312-192	GO:0008378 (galactosyltransferase activity), GO:0016757 (transferase activity, transferring glycosyl groups), GO:0016740 (transferase activity), GO:0006486 (protein glycosylation), GO:0005794 (Golgi apparatus), GO:0016020 (membrane), GO:0016021 (integral component of membrane)	ENSG00000170340 (1.0)	2.24018	0.00173593
21	si:dkey-121h17.6	ENSDARG00000092263					2.23883	8.88306e-05
20	si:dkey-239i20.4	ENSDARG00000043514	557628	ZDB-GENE-030131-2644	GO:0050661 (NADP binding), GO:0004497 (monooxygenase activity), GO:0050660 (flavin adenine dinucleotide binding), GO:0004499 (N,N-dimethylaniline monooxygenase activity), GO:0017144 (drug metabolic process), GO:0016491 (oxidoreductase activity), GO:0005789 (endoplasmic reticulum membrane), GO:0043231 (intracellular membrane-bounded organelle), GO:0016020 (membrane), GO:0055114 (oxidation-reductio…	ENSG00000007933 (1.0), ENSG00000131781 (1.0), ENSG00000094963 (1.0), ENSG00000010932 (1.0), ENSG00000076258 (1.0)	2.23565	8.14329e-09
13	HTRA2 (15 of 24)	ENSDARG00000094236		ZDB-GENE-081028-43	GO:0005515 (protein binding)	ENSG00000115317 (1.0)	2.23514	0.001142
1	si:dkey-25o16.2	ENSDARG00000096667	564833	ZDB-GENE-121214-307			2.23445	1.1677e-09
4	si:ch73-289h5.4	ENSDARG00000077488		ZDB-GENE-110913-10			2.22741	0.000274927
7	syt13	ENSDARG00000012306	550345	ZDB-GENE-050417-135	GO:0008152 (metabolic process), GO:0030276 (clathrin binding), GO:0048791 (calcium ion-dependent exocytosis of neurotransmitter), GO:0016079 (synaptic vesicle exocytosis), GO:0019905 (syntaxin binding), GO:0016491 (oxidoreductase activity), GO:0005886 (plasma membrane), GO:0005739 (mitochondrion), GO:0005515 (protein binding), GO:0003676 (nucleic acid binding), GO:0046872 (metal ion binding), GO:…	ENSG00000019505 (1.0)	2.22252	1.08397e-18
4	kiss2	ENSDARG00000077985	100216472	ZDB-GENE-090526-1	GO:0005506 (iron ion binding), GO:0016226 (iron-sulfur cluster assembly), GO:0051536 (iron-sulfur cluster binding)		2.2209	0.00217116
2	angptl4	ENSDARG00000035859	492647	ZDB-GENE-041111-222	GO:0009617 (response to bacterium), GO:0007264 (small GTPase mediated signal transduction), GO:0005085 (guanyl-nucleotide exchange factor activity), GO:0005615 (extracellular space), GO:0001525 (angiogenesis), GO:0043066 (negative regulation of apoptotic process)	ENSG00000167772 (1.0)	2.2196	0.000361156
2	pimr66	ENSDARG00000102396	100007494	ZDB-GENE-070912-537	GO:0004672 (protein kinase activity), GO:0005524 (ATP binding), GO:0006468 (protein phosphorylation), GO:0004674 (protein serine/threonine kinase activity), GO:0007346 (regulation of mitotic cell cycle), GO:0046777 (protein autophosphorylation), GO:0005737 (cytoplasm), GO:0043066 (negative regulation of apoptotic process)		2.21386	0.0021814
23	si:dkey-147f3.4	ENSDARG00000071029	553461	ZDB-GENE-061009-29	GO:0003824 (catalytic activity), GO:0008152 (metabolic process), GO:0005515 (protein binding), GO:0046872 (metal ion binding), GO:0006915 (apoptotic process)	ENSG00000116663 (0.0), ENSG00000132879 (0.0)	2.213	0.00282646
21	p4ha2	ENSDARG00000010085	373132	ZDB-GENE-030827-1	GO:0004656 (procollagen-proline 4-dioxygenase activity), GO:0016702 (oxidoreductase activity, acting on single donors with incorporation of molecular oxygen, incorporation of two atoms of oxygen), GO:0016705 (oxidoreductase activity, acting on paired donors, with incorporation or reduction of molecular oxygen), GO:0016706 (oxidoreductase activity, acting on paired donors, with incorporation or re…	ENSG00000072682 (1.0)	2.21069	4.54526e-13
8	pim2	ENSDARG00000059001	58054	ZDB-GENE-000831-6	GO:0000166 (nucleotide binding), GO:0016740 (transferase activity), GO:0004672 (protein kinase activity), GO:0005524 (ATP binding), GO:0030097 (hemopoiesis), GO:0016301 (kinase activity), GO:0006915 (apoptotic process), GO:0016310 (phosphorylation), GO:0006468 (protein phosphorylation), GO:0004674 (protein serine/threonine kinase activity), GO:0007346 (regulation of mitotic cell cycle), GO:004677…	ENSG00000102096 (1.0)	2.20368	1.9673e-05
21	zgc:110224	ENSDARG00000032263	550335	ZDB-GENE-050417-120	GO:0000012 (single strand break repair), GO:0009117 (nucleotide metabolic process), GO:0000166 (nucleotide binding), GO:0016740 (transferase activity), GO:0046872 (metal ion binding), GO:0016787 (hydrolase activity), GO:0008253 (5'-nucleotidase activity), GO:0006284 (base-excision repair), GO:0000287 (magnesium ion binding), GO:0003684 (damaged DNA binding), GO:0005737 (cytoplasm), GO:0005634 (nu…	ENSG00000254469 (1.0)	2.20224	0.000891353
5	npas2	ENSDARG00000016536	352934	ZDB-GENE-030408-3	GO:0009648 (photoperiodism), GO:0009416 (response to light stimulus), GO:0007623 (circadian rhythm), GO:0046983 (protein dimerization activity), GO:0008270 (zinc ion binding), GO:0003690 (double-stranded DNA binding), GO:0005667 (transcription factor complex), GO:0005737 (cytoplasm), GO:0003700 (transcription factor activity, sequence-specific DNA binding), GO:0006351 (transcription, DNA-template…	ENSG00000170485 (0.0)	2.19987	2.75807e-10
19	ldlrap1a	ENSDARG00000004311	368278	ZDB-GENE-030328-13	GO:0005575 (cellular_component), GO:0005515 (protein binding)	ENSG00000157978 (0.0)	2.19635	3.06715e-11
23	sox18	ENSDARG00000058598	797246	ZDB-GENE-080725-1	GO:0060840 (artery development), GO:0006811 (ion transport), GO:0006810 (transport), GO:0030054 (cell junction), GO:0007165 (signal transduction), GO:0005230 (extracellular ligand-gated ion channel activity), GO:0043005 (neuron projection), GO:0050877 (neurological system process), GO:0045202 (synapse), GO:1902476 (chloride transmembrane transport), GO:0004890 (GABA-A receptor activity), GO:00052…	ENSG00000203883 (0.0)	2.19508	1.28896e-07
16	dbpb	ENSDARG00000057652	569109	ZDB-GENE-100922-6	GO:0008270 (zinc ion binding), GO:0043565 (sequence-specific DNA binding), GO:0003700 (transcription factor activity, sequence-specific DNA binding), GO:0006355 (regulation of transcription, DNA-templated), GO:0005634 (nucleus), GO:0007265 (Ras protein signal transduction), GO:0005070 (SH3/SH2 adaptor activity), GO:0016020 (membrane)	ENSG00000105516 (1.0)	2.18935	1.24067e-32
1	si:dkey-37g12.1	ENSDARG00000060264	796669	ZDB-GENE-090312-145	GO:0009190 (cyclic nucleotide biosynthetic process), GO:0016849 (phosphorus-oxygen lyase activity), GO:0004383 (guanylate cyclase activity), GO:0006182 (cGMP biosynthetic process), GO:0000166 (nucleotide binding), GO:0016829 (lyase activity), GO:0004672 (protein kinase activity), GO:0005524 (ATP binding), GO:0035556 (intracellular signal transduction), GO:0006468 (protein phosphorylation), GO:001…		2.189	0.00274316
2	arhgap12a	ENSDARG00000008548	563267	ZDB-GENE-050809-38	GO:0003676 (nucleic acid binding), GO:0016581 (NuRD complex), GO:0006306 (DNA methylation), GO:0007165 (signal transduction), GO:0000977 (RNA polymerase II regulatory region sequence-specific DNA binding), GO:0008270 (zinc ion binding), GO:0043565 (sequence-specific DNA binding), GO:0000122 (negative regulation of transcription from RNA polymerase II promoter), GO:0005515 (protein binding), GO:00…	ENSG00000165322 (1.0)	2.18691	3.58308e-16
15	si:ch73-380l3.2	ENSDARG00000077745		ZDB-GENE-080303-1	GO:0005575 (cellular_component), GO:0016787 (hydrolase activity), GO:0016020 (membrane), GO:0005515 (protein binding), GO:0016021 (integral component of membrane), GO:0000166 (nucleotide binding), GO:0007264 (small GTPase mediated signal transduction), GO:0005525 (GTP binding), GO:0032482 (Rab protein signal transduction), GO:0015031 (protein transport), GO:0005794 (Golgi apparatus), GO:0006886 (…		2.18559	0.00014397
2	hccsa.2	ENSDARG00000095776		ZDB-GENE-090501-4	GO:0004408 (holocytochrome-c synthase activity), GO:0005739 (mitochondrion)	ENSG00000004961 (1.0)	2.18259	9.51899e-06
9	dhrs12	ENSDARG00000011770	556393	ZDB-GENE-060929-1134	GO:0019904 (protein domain specific binding), GO:0005575 (cellular_component), GO:0008152 (metabolic process), GO:0004497 (monooxygenase activity), GO:0016491 (oxidoreductase activity), GO:0055114 (oxidation-reduction process)	ENSG00000102796 (1.0)	2.1811	1.45146e-26
20	amd1	ENSDARG00000043856	792097	ZDB-GENE-040426-760	GO:0006557 (S-adenosylmethioninamine biosynthetic process), GO:0016831 (carboxy-lyase activity), GO:0006596 (polyamine biosynthetic process), GO:0016829 (lyase activity), GO:0004014 (adenosylmethionine decarboxylase activity), GO:0006597 (spermine biosynthetic process), GO:0008295 (spermidine biosynthetic process), GO:0046872 (metal ion binding), GO:0008270 (zinc ion binding), GO:0005829 (cytosol…	ENSG00000123505 (1.0)	2.17979	9.78861e-21
5	ncf1	ENSDARG00000033735	378966	ZDB-GENE-031006-6	GO:0016175 (superoxide-generating NADPH oxidase activity), GO:0050832 (defense response to fungus), GO:0045730 (respiratory burst), GO:0035091 (phosphatidylinositol binding), GO:0005515 (protein binding), GO:0005737 (cytoplasm)	ENSG00000158517 (1.0)	2.17604	3.22467e-05
6	slc6a13	ENSDARG00000000730	368923	ZDB-GENE-030616-629	GO:0005328 (neurotransmitter:sodium symporter activity), GO:0015293 (symporter activity), GO:0006810 (transport), GO:0015812 (gamma-aminobutyric acid transport), GO:0006836 (neurotransmitter transport), GO:0005332 (gamma-aminobutyric acid:sodium symporter activity), GO:0043005 (neuron projection), GO:0016020 (membrane), GO:0007268 (synaptic transmission), GO:0005887 (integral component of plasma …		2.17285	4.30318e-07
23	arhgef19	ENSDARG00000078853	569202	ZDB-GENE-090313-243	GO:0035023 (regulation of Rho protein signal transduction), GO:0005089 (Rho guanyl-nucleotide exchange factor activity), GO:0005515 (protein binding), GO:0003674 (molecular_function), GO:0008150 (biological_process), GO:0016020 (membrane), GO:0016021 (integral component of membrane)	ENSG00000142632 (1.0)	2.16916	8.95863e-09
4	syt10	ENSDARG00000045750	564226	ZDB-GENE-041210-297	GO:0003810 (protein-glutamine gamma-glutamyltransferase activity), GO:0018149 (peptide cross-linking), GO:0016746 (transferase activity, transferring acyl groups), GO:0016740 (transferase activity), GO:0046872 (metal ion binding), GO:0030276 (clathrin binding), GO:0005544 (calcium-dependent phospholipid binding), GO:0048791 (calcium ion-dependent exocytosis of neurotransmitter), GO:0017158 (regul…	ENSG00000110975 (1.0)	2.16748	2.36527e-10
3	prf1.9	ENSDARG00000060662	569443	ZDB-GENE-131127-344	GO:0005579 (membrane attack complex), GO:0006955 (immune response), GO:0005515 (protein binding)	ENSG00000180644 (1.0)	2.16647	0.00153422
5	mpdu1a	ENSDARG00000035562	447806	ZDB-GENE-040912-9	GO:0003674 (molecular_function), GO:0008150 (biological_process), GO:0005861 (troponin complex), GO:0006488 (dolichol-linked oligosaccharide biosynthetic process), GO:0005783 (endoplasmic reticulum)	ENSG00000129255 (1.0)	2.16632	7.5973e-08
17	adssl1	ENSDARG00000099517	407989	ZDB-GENE-040516-18	GO:0006167 (AMP biosynthetic process), GO:0016874 (ligase activity), GO:0000166 (nucleotide binding), GO:0004019 (adenylosuccinate synthase activity), GO:0006164 (purine nucleotide biosynthetic process), GO:0046872 (metal ion binding), GO:0005525 (GTP binding), GO:0044208 ('de novo' AMP biosynthetic process), GO:0046040 (IMP metabolic process), GO:0000287 (magnesium ion binding), GO:0005737 (cyto…	ENSG00000185100 (1.0)	2.16577	6.80322e-07
13	pprc1	ENSDARG00000090337	100002463	ZDB-GENE-030131-9858	GO:0003676 (nucleic acid binding), GO:0000166 (nucleotide binding), GO:0051091 (positive regulation of sequence-specific DNA binding transcription factor activity), GO:0008134 (transcription factor binding), GO:0030374 (ligand-dependent nuclear receptor transcription coactivator activity), GO:0030176 (integral component of endoplasmic reticulum membrane), GO:0004222 (metalloendopeptidase activity…	ENSG00000148840 (1.0)	2.15889	0.000286257
5	hmgcra	ENSDARG00000052734	559054	ZDB-GENE-040401-2	GO:0015936 (coenzyme A metabolic process), GO:0050662 (coenzyme binding), GO:0050661 (NADP binding), GO:0007519 (skeletal muscle tissue development), GO:0042282 (hydroxymethylglutaryl-CoA reductase activity), GO:0008299 (isoprenoid biosynthetic process), GO:0004420 (hydroxymethylglutaryl-CoA reductase (NADPH) activity), GO:0016126 (sterol biosynthetic process), GO:0016616 (oxidoreductase activity…	ENSG00000113161 (1.0)	2.15483	1.38891e-07
8	si:ch211-199o1.2	ENSDARG00000056210	798846	ZDB-GENE-060503-867	GO:0000166 (nucleotide binding), GO:0005524 (ATP binding)	ENSG00000204390 (0.0), ENSG00000173110 (0.0)	2.1548	0.00297377
15	CR848033.1	ENSDARG00000076650	564389		GO:0004114 (3',5'-cyclic-nucleotide phosphodiesterase activity), GO:0008081 (phosphoric diester hydrolase activity), GO:0007165 (signal transduction)		2.14931	0.00105015
1	si:dkey-27j5.5	ENSDARG00000026383	100006464	ZDB-GENE-121214-264	GO:0000166 (nucleotide binding), GO:0007264 (small GTPase mediated signal transduction), GO:0005525 (GTP binding), GO:0015031 (protein transport), GO:0005509 (calcium ion binding), GO:0007165 (signal transduction), GO:0016020 (membrane), GO:0005622 (intracellular)		2.14523	0.00060888
3	spc24	ENSDARG00000093622	554147	ZDB-GENE-050522-456	GO:0003674 (molecular_function), GO:0000777 (condensed chromosome kinetochore), GO:0051301 (cell division), GO:0007049 (cell cycle), GO:0007067 (mitotic nuclear division), GO:0005694 (chromosome), GO:0000775 (chromosome, centromeric region), GO:0031262 (Ndc80 complex), GO:0000776 (kinetochore), GO:0005634 (nucleus)	ENSG00000161888 (1.0)	2.14265	0.00300172
3	gfap	ENSDARG00000025301	30646	ZDB-GENE-990914-3	GO:0045098 (type III intermediate filament), GO:0005882 (intermediate filament), GO:0005856 (cytoskeleton), GO:0005198 (structural molecule activity), GO:0005730 (nucleolus), GO:0005737 (cytoplasm)	ENSG00000131095 (1.0)	2.14074	0.000123001
9	zgc:113314	ENSDARG00000069453		ZDB-GENE-050913-19	GO:0003674 (molecular_function), GO:0005575 (cellular_component), GO:0008150 (biological_process)		2.13844	0.00334802
4	mgst1.2	ENSDARG00000022165	431762	ZDB-GENE-040704-59	GO:0005575 (cellular_component)	ENSG00000008394 (1.0)	2.13258	0.000498495
2	klf17	ENSDARG00000038792	65238	ZDB-GENE-010129-1	GO:0003676 (nucleic acid binding), GO:0035188 (hatching), GO:0048785 (hatching gland development), GO:0010629 (negative regulation of gene expression), GO:0016740 (transferase activity), GO:0048703 (embryonic viscerocranium morphogenesis), GO:0016779 (nucleotidyltransferase activity), GO:0046872 (metal ion binding), GO:0030099 (myeloid cell differentiation), GO:0030218 (erythrocyte differentiatio…		2.12948	0.00119246
2	tfr1a	ENSDARG00000101322	494477	ZDB-GENE-041220-1	GO:0004998 (transferrin receptor activity), GO:0033572 (transferrin transport), GO:0042541 (hemoglobin biosynthetic process), GO:0035162 (embryonic hemopoiesis), GO:0030218 (erythrocyte differentiation), GO:0006879 (cellular iron ion homeostasis), GO:0006898 (receptor-mediated endocytosis), GO:0005886 (plasma membrane)	ENSG00000072274 (1.0)	2.12655	0.00129628
23	slc26a10	ENSDARG00000078800	100150270	ZDB-GENE-030131-9845	GO:0015116 (sulfate transmembrane transporter activity), GO:0008271 (secondary active sulfate transmembrane transporter activity), GO:0008272 (sulfate transport), GO:0006810 (transport), GO:0016020 (membrane), GO:0055085 (transmembrane transport), GO:0016021 (integral component of membrane)	ENSG00000135502 (0.0)	2.12462	0.00254549
3	lgals1l1	ENSDARG00000088711	326706	ZDB-GENE-030131-4905	GO:0005575 (cellular_component), GO:0008150 (biological_process), GO:0016936 (galactoside binding), GO:0030246 (carbohydrate binding), GO:0003676 (nucleic acid binding), GO:0019013 (viral nucleocapsid), GO:0019012 (virion), GO:0000166 (nucleotide binding), GO:0030529 (ribonucleoprotein complex), GO:0003723 (RNA binding)	ENSG00000100097 (1.0)	2.12301	0.000188658
1	cxcl18b	ENSDARG00000075045	795785	ZDB-GENE-090313-165	GO:0043312 (neutrophil degranulation), GO:0045236 (CXCR chemokine receptor binding), GO:0005576 (extracellular region), GO:0070098 (chemokine-mediated signaling pathway), GO:0008009 (chemokine activity), GO:0032496 (response to lipopolysaccharide), GO:0002690 (positive regulation of leukocyte chemotaxis), GO:0030593 (neutrophil chemotaxis), GO:0006954 (inflammatory response), GO:0006955 (immune r…		2.12285	0.00210038
3	ITPRIPL2	ENSDARG00000054688				ENSG00000205730 (1.0)	2.11986	3.91296e-05
15	hsc70	ENSDARG00000012381	393586	ZDB-GENE-040426-1221	GO:0005575 (cellular_component), GO:0000166 (nucleotide binding), GO:0005524 (ATP binding), GO:0046872 (metal ion binding)		2.11967	0.00101634
5	C5H3orf30	ENSDARG00000093783	100535048	ZDB-GENE-100922-241	GO:0005576 (extracellular region), GO:0005179 (hormone activity)	ENSG00000163424 (1.0)	2.11222	0.000771259
23	krt18	ENSDARG00000018404	352912	ZDB-GENE-030411-6	GO:0003676 (nucleic acid binding), GO:0005882 (intermediate filament), GO:0046872 (metal ion binding), GO:0005198 (structural molecule activity)		2.11198	2.09123e-07
15	usp2a	ENSDARG00000020107		ZDB-GENE-041212-59	GO:0036459 (ubiquitinyl hydrolase activity), GO:0008234 (cysteine-type peptidase activity), GO:0016746 (transferase activity, transferring acyl groups), GO:0016740 (transferase activity), GO:0008233 (peptidase activity), GO:0046872 (metal ion binding), GO:0016787 (hydrolase activity), GO:0019706 (protein-cysteine S-palmitoyltransferase activity), GO:0006511 (ubiquitin-dependent protein catabolic …	ENSG00000036672 (1.0)	2.11149	2.78186e-09
21	slc47a1	ENSDARG00000046012	541497	ZDB-GENE-050327-20	GO:0005575 (cellular_component), GO:0008236 (serine-type peptidase activity), GO:0008233 (peptidase activity), GO:0016787 (hydrolase activity), GO:0006855 (drug transmembrane transport), GO:0015238 (drug transmembrane transporter activity), GO:0015297 (antiporter activity), GO:0016020 (membrane), GO:0004252 (serine-type endopeptidase activity), GO:0055085 (transmembrane transport), GO:0006508 (pr…	ENSG00000142494 (0.0)	2.10963	0.00108957
8	nefmb	ENSDARG00000043697	100033387	ZDB-GENE-070103-4	GO:0005883 (neurofilament), GO:0008150 (biological_process), GO:0005882 (intermediate filament), GO:0005198 (structural molecule activity)	ENSG00000104722 (1.0)	2.1065	6.82273e-05
19	xkr8.3	ENSDARG00000039996	497082	ZDB-GENE-041010-107	GO:0003674 (molecular_function), GO:0070782 (phosphatidylserine exposure on apoptotic cell surface), GO:0016020 (membrane), GO:0005886 (plasma membrane), GO:0016021 (integral component of membrane)	ENSG00000158156 (1.0)	2.10555	1.83548e-05
12	sult2st2	ENSDARG00000103785	777793	ZDB-GENE-061117-5	GO:0080131 (hydroxyjasmonate sulfotransferase activity), GO:0050694 (galactose 3-O-sulfotransferase activity), GO:0018727 (2-phenanthrol sulfotransferase activity), GO:0018724 (4-phenanthrol sulfotransferase activity), GO:0018721 (trans-9R,10R-dihydrodiolphenanthrene sulfotransferase activity), GO:0001517 (N-acetylglucosamine 6-O-sulfotransferase activity), GO:0051922 (cholesterol sulfotransferas…	ENSG00000088002 (0.0), ENSG00000105398 (0.0)	2.10544	0.00298273
7	HTRA3 (1 of 2)	ENSDARG00000010925	573378		GO:0046872 (metal ion binding), GO:0008270 (zinc ion binding), GO:0005515 (protein binding), GO:0005622 (intracellular)	ENSG00000170801 (1.0)	2.1024	0.000328801
25	acanb	ENSDARG00000045799	559593	ZDB-GENE-100422-16	GO:0006810 (transport), GO:0005215 (transporter activity), GO:0007417 (central nervous system development), GO:0005540 (hyaluronic acid binding), GO:0005578 (proteinaceous extracellular matrix), GO:0001501 (skeletal system development), GO:0022857 (transmembrane transporter activity), GO:0007155 (cell adhesion), GO:0016020 (membrane), GO:0055085 (transmembrane transport), GO:0005515 (protein bind…	ENSG00000157766 (1.0)	2.09694	2.6989e-09
3	si:ch211-51c14.1	ENSDARG00000054645	568811	ZDB-GENE-120215-48	GO:0008092 (cytoskeletal protein binding), GO:0097320 (membrane tubulation), GO:0005543 (phospholipid binding), GO:0030100 (regulation of endocytosis), GO:0007010 (cytoskeleton organization), GO:0031988 (membrane-bounded vesicle), GO:0016020 (membrane), GO:0005768 (endosome), GO:0005515 (protein binding)		2.09312	1.73853e-06
20	ppil4	ENSDARG00000043854	554886	ZDB-GENE-030131-6251	GO:0003676 (nucleic acid binding), GO:0016853 (isomerase activity), GO:0000166 (nucleotide binding), GO:1901407 (regulation of phosphorylation of RNA polymerase II C-terminal domain), GO:0006457 (protein folding), GO:0000413 (protein peptidyl-prolyl isomerization), GO:0003755 (peptidyl-prolyl cis-trans isomerase activity), GO:0006000 (fructose metabolic process), GO:0003873 (6-phosphofructo-2-kin…	ENSG00000131013 (1.0)	2.09148	6.1882e-21
3	fus	ENSDARG00000037968	394058	ZDB-GENE-040426-1010	GO:0003676 (nucleic acid binding), GO:0001778 (plasma membrane repair), GO:0000166 (nucleotide binding), GO:0005544 (calcium-dependent phospholipid binding), GO:0005509 (calcium ion binding), GO:0008270 (zinc ion binding), GO:0000126 (transcription factor TFIIIB complex), GO:0006352 (DNA-templated transcription, initiation), GO:0030223 (neutrophil differentiation), GO:0030099 (myeloid cell differ…	ENSG00000089280 (1.0)	2.08698	6.313e-26
1	mxra5a	ENSDARG00000074815	100151112	ZDB-GENE-090312-22	GO:0005515 (protein binding)	ENSG00000101825 (1.0)	2.08558	3.87053e-05
8	b3gnt3	ENSDARG00000058100	561172	ZDB-GENE-030131-8875	GO:0008378 (galactosyltransferase activity), GO:0016757 (transferase activity, transferring glycosyl groups), GO:0016740 (transferase activity), GO:0006486 (protein glycosylation), GO:0005794 (Golgi apparatus), GO:0016020 (membrane), GO:0043565 (sequence-specific DNA binding), GO:0016021 (integral component of membrane), GO:0003677 (DNA binding), GO:0003700 (transcription factor activity, sequenc…	ENSG00000179913 (0.0)	2.08548	0.00115358
2	pik3r3a	ENSDARG00000103038	406311	ZDB-GENE-040426-1978	GO:0035014 (phosphatidylinositol 3-kinase regulator activity), GO:0046935 (1-phosphatidylinositol-3-kinase regulator activity), GO:0008286 (insulin receptor signaling pathway), GO:0005942 (phosphatidylinositol 3-kinase complex), GO:0043551 (regulation of phosphatidylinositol 3-kinase activity), GO:0046854 (phosphatidylinositol phosphorylation), GO:0070469 (respiratory chain), GO:0006810 (transpor…		2.08422	0.00101009
3	TRIM47 (33 of 79)	ENSDARG00000069514	571488		GO:0005216 (ion channel activity), GO:0006811 (ion transport), GO:0006810 (transport), GO:0030054 (cell junction), GO:0045202 (synapse), GO:0016020 (membrane), GO:0017146 (NMDA selective glutamate receptor complex), GO:0004970 (ionotropic glutamate receptor activity), GO:0034220 (ion transmembrane transport), GO:0004972 (NMDA glutamate receptor activity), GO:0030425 (dendrite), GO:0035235 (ionotr…	ENSG00000132481 (0.0)	2.07894	0.00316785
7	abhd2a	ENSDARG00000025797	393888	ZDB-GENE-040426-784	GO:0043908 (Ser(Gly)-tRNA(Ala) hydrolase activity), GO:0043905 (Ser-tRNA(Thr) hydrolase activity), GO:0018733 (3,4-dihydrocoumarin hydrolase activity), GO:0052768 (mannosyl-oligosaccharide 1,3-alpha-mannosidase activity), GO:0010296 (prenylcysteine methylesterase activity), GO:0080031 (methyl salicylate esterase activity), GO:0035460 (L-ascorbate 6-phosphate lactonase activity), GO:0080032 (methy…	ENSG00000140526 (1.0)	2.07671	0.000260186
9	zgc:162780	ENSDARG00000069548	555377	ZDB-GENE-070410-92	GO:0005575 (cellular_component), GO:0060113 (inner ear receptor cell differentiation), GO:0008152 (metabolic process), GO:0008168 (methyltransferase activity), GO:0000166 (nucleotide binding), GO:0016740 (transferase activity), GO:0004672 (protein kinase activity), GO:0048793 (pronephros development), GO:0005524 (ATP binding), GO:0016301 (kinase activity), GO:0008757 (S-adenosylmethionine-depende…		2.06903	1.16458e-06
17	grhl1	ENSDARG00000061391	324942	ZDB-GENE-030131-3665	GO:0008544 (epidermis development), GO:0043565 (sequence-specific DNA binding), GO:0006357 (regulation of transcription from RNA polymerase II promoter), GO:0005737 (cytoplasm), GO:0003700 (transcription factor activity, sequence-specific DNA binding), GO:0006351 (transcription, DNA-templated), GO:0005634 (nucleus)	ENSG00000134317 (1.0)	2.06708	2.95809e-06
12	eef2k	ENSDARG00000035835	437013	ZDB-GENE-020916-2	GO:0004686 (elongation factor-2 kinase activity), GO:0016705 (oxidoreductase activity, acting on paired donors, with incorporation or reduction of molecular oxygen), GO:0005575 (cellular_component), GO:0005506 (iron ion binding), GO:0016740 (transferase activity), GO:0005524 (ATP binding), GO:0046872 (metal ion binding), GO:0016301 (kinase activity), GO:0004497 (monooxygenase activity), GO:000608…	ENSG00000103319 (1.0)	2.06539	1.49305e-10
4	si:dkey-117n7.5	ENSDARG00000089640	559444	ZDB-GENE-060503-331	GO:0004867 (serine-type endopeptidase inhibitor activity)		2.06254	2.6351e-07
9	tmem37	ENSDARG00000059305	406453	ZDB-GENE-040426-2208	GO:1900136 (regulation of chemokine activity), GO:0001919 (regulation of receptor recycling), GO:0008150 (biological_process), GO:0005244 (voltage-gated ion channel activity), GO:0008589 (regulation of smoothened signaling pathway), GO:0007165 (signal transduction), GO:0016020 (membrane), GO:0005262 (calcium channel activity), GO:0016021 (integral component of membrane), GO:0007517 (muscle organ …	ENSG00000171227 (1.0)	2.05902	0.000346991
12	top2a	ENSDARG00000024488	323733	ZDB-GENE-030131-2453	GO:0006259 (DNA metabolic process), GO:0003676 (nucleic acid binding), GO:0008301 (DNA binding, bending), GO:0031100 (organ regeneration), GO:0030261 (chromosome condensation), GO:0003916 (DNA topoisomerase activity), GO:0016853 (isomerase activity), GO:0000166 (nucleotide binding), GO:0030263 (apoptotic chromosome condensation), GO:0005524 (ATP binding), GO:0046872 (metal ion binding), GO:000626…	ENSG00000131747 (1.0)	2.05509	0.0010864
11	fgd5a	ENSDARG00000088801	100151562	ZDB-GENE-090428-3	GO:0035023 (regulation of Rho protein signal transduction), GO:0005089 (Rho guanyl-nucleotide exchange factor activity), GO:0046872 (metal ion binding)	ENSG00000154783 (1.0)	2.05416	4.39081e-12
17	si:dkey-229e3.2	ENSDARG00000097217	561960	ZDB-GENE-131121-296			2.05359	0.00226903
2	uck2b	ENSDARG00000022213	327057	ZDB-GENE-030131-5265	GO:0004849 (uridine kinase activity), GO:0006238 (CMP salvage), GO:0019206 (nucleoside kinase activity), GO:0005575 (cellular_component), GO:0044206 (UMP salvage), GO:0044211 (CTP salvage), GO:0008152 (metabolic process), GO:0000166 (nucleotide binding), GO:0016740 (transferase activity), GO:0005524 (ATP binding), GO:0016301 (kinase activity), GO:0005102 (receptor binding), GO:0016310 (phosphoryl…	ENSG00000143179 (1.0)	2.04794	5.67104e-14
15	igflr1	ENSDARG00000091650	793825	ZDB-GENE-121211-3	GO:0005515 (protein binding)	ENSG00000126246 (1.0)	2.04082	6.92518e-09
7	rbpms2b	ENSDARG00000079578	393229	ZDB-GENE-040426-741	GO:0003676 (nucleic acid binding), GO:0005575 (cellular_component), GO:0000166 (nucleotide binding), GO:0048813 (dendrite morphogenesis), GO:0003729 (mRNA binding), GO:0005515 (protein binding), GO:0008083 (growth factor activity), GO:0005125 (cytokine activity), GO:0016021 (integral component of membrane), GO:0003674 (molecular_function), GO:0006351 (transcription, DNA-templated), GO:0006355 (re…	ENSG00000166831 (1.0)	2.03642	1.19365e-06
15	usp2a	ENSDARG00000097996					2.03459	8.82527e-06
24	f3a	ENSDARG00000099124	567257	ZDB-GENE-071119-5	GO:0007596 (blood coagulation), GO:0004896 (cytokine receptor activity), GO:0019221 (cytokine-mediated signaling pathway), GO:0005886 (plasma membrane), GO:0005515 (protein binding), GO:0016021 (integral component of membrane)	ENSG00000117525 (1.0)	2.03184	3.95238e-07
8	crb2b	ENSDARG00000060081	568520	ZDB-GENE-060610-1	GO:0004983 (neuropeptide Y receptor activity), GO:0043234 (protein complex), GO:0036060 (slit diaphragm assembly), GO:0072104 (glomerular capillary formation), GO:0003094 (glomerular filtration), GO:0032835 (glomerulus development), GO:0060042 (retina morphogenesis in camera-type eye), GO:0048793 (pronephros development), GO:0042462 (eye photoreceptor cell development), GO:0007157 (heterophilic c…	ENSG00000148204 (1.0)	2.03107	3.06635e-06
17	chrna2a	ENSDARG00000006602	678575	ZDB-GENE-040108-2	GO:0005575 (cellular_component), GO:0008150 (biological_process), GO:0005216 (ion channel activity), GO:0006811 (ion transport), GO:0006810 (transport), GO:0030054 (cell junction), GO:0005892 (acetylcholine-gated channel complex), GO:0015464 (acetylcholine receptor activity), GO:0007271 (synaptic transmission, cholinergic), GO:0035094 (response to nicotine), GO:0007274 (neuromuscular synaptic tra…	ENSG00000120903 (1.0)	2.02331	1.19981e-07
2	per2	ENSDARG00000034503	140633	ZDB-GENE-011220-2	GO:0043153 (entrainment of circadian clock by photoperiod), GO:0003674 (molecular_function), GO:0008150 (biological_process), GO:0045475 (locomotor rhythm), GO:0009648 (photoperiodism), GO:0016525 (negative regulation of angiogenesis), GO:0009416 (response to light stimulus), GO:0042542 (response to hydrogen peroxide), GO:0009411 (response to UV), GO:0003682 (chromatin binding), GO:0005575 (cellu…	ENSG00000132326 (1.0)	2.02296	8.2898e-25
3	si:dkey-283b1.7	ENSDARG00000053460	562406	ZDB-GENE-120215-126	GO:0005515 (protein binding)		2.02225	0.000564016
3	CABZ01038517.1	ENSDARG00000031618	557524		GO:0004001 (adenosine kinase activity), GO:0006166 (purine ribonucleoside salvage), GO:0016740 (transferase activity), GO:0004672 (protein kinase activity), GO:0005524 (ATP binding), GO:0016773 (phosphotransferase activity, alcohol group as acceptor), GO:0016301 (kinase activity), GO:0016310 (phosphorylation), GO:0006468 (protein phosphorylation), GO:0004674 (protein serine/threonine kinase activ…		2.02201	5.97921e-06
6	hyal2a	ENSDARG00000059931	567869	ZDB-GENE-131121-41	GO:0004415 (hyalurononglucosaminidase activity), GO:0003824 (catalytic activity), GO:0016798 (hydrolase activity, acting on glycosyl bonds), GO:0008152 (metabolic process), GO:0016787 (hydrolase activity), GO:0005975 (carbohydrate metabolic process)	ENSG00000068001 (1.0)	2.02148	0.000455071
22	camk1ga	ENSDARG00000044526	335654	ZDB-GENE-030131-7594	GO:0000166 (nucleotide binding), GO:0016740 (transferase activity), GO:0004672 (protein kinase activity), GO:0005524 (ATP binding), GO:0009931 (calcium-dependent protein serine/threonine kinase activity), GO:0018105 (peptidyl-serine phosphorylation), GO:0016301 (kinase activity), GO:0072487 (MSL complex), GO:0043984 (histone H4-K16 acetylation), GO:0035556 (intracellular signal transduction), GO:…	ENSG00000008118 (1.0)	2.01924	0.000298213
13	pygl	ENSDARG00000002197		ZDB-GENE-041205-1	GO:0004645 (phosphorylase activity), GO:0016757 (transferase activity, transferring glycosyl groups), GO:0016740 (transferase activity), GO:0005975 (carbohydrate metabolic process), GO:0008184 (glycogen phosphorylase activity), GO:0030170 (pyridoxal phosphate binding), GO:0005980 (glycogen catabolic process), GO:0005737 (cytoplasm)	ENSG00000100504 (1.0)	2.01899	0.000595017
16	ntd5	ENSDARG00000040944		ZDB-GENE-031030-7	GO:0005576 (extracellular region), GO:0030414 (peptidase inhibitor activity), GO:0005923 (bicellular tight junction), GO:0030054 (cell junction), GO:0005198 (structural molecule activity), GO:0016020 (membrane), GO:0005886 (plasma membrane), GO:0016021 (integral component of membrane)	ENSG00000091583 (0.0)	2.01795	0.000646239
7	si:ch211-183d5.2	ENSDARG00000100900					2.01747	0.00195207
3	desi1a	ENSDARG00000033140	393673	ZDB-GENE-040426-1657	GO:0006542 (glutamine biosynthetic process), GO:0006807 (nitrogen compound metabolic process), GO:0004356 (glutamate-ammonia ligase activity), GO:0003674 (molecular_function), GO:0005575 (cellular_component), GO:0008150 (biological_process), GO:0002089 (lens morphogenesis in camera-type eye), GO:0003824 (catalytic activity), GO:0005884 (actin filament), GO:0030154 (cell differentiation)	ENSG00000100418 (1.0)	2.01721	6.00215e-20
23	si:ch211-209j10.6	ENSDARG00000093317		ZDB-GENE-090311-44	GO:0005328 (neurotransmitter:sodium symporter activity), GO:0015293 (symporter activity), GO:0005333 (norepinephrine transmembrane transporter activity), GO:0015874 (norepinephrine transport), GO:0006810 (transport), GO:0006836 (neurotransmitter transport), GO:0043005 (neuron projection), GO:0016020 (membrane), GO:0005887 (integral component of plasma membrane), GO:0016021 (integral component of …		2.01711	6.62572e-05
21	angptl5	ENSDARG00000056630	566212	ZDB-GENE-030131-5054		ENSG00000187151 (1.0)	2.00908	0.000342099
8	prf1.5	ENSDARG00000037598	559384	ZDB-GENE-081105-3	GO:0009058 (biosynthetic process), GO:0005575 (cellular_component), GO:0003824 (catalytic activity), GO:0005515 (protein binding)	ENSG00000180644 (1.0)	2.00882	0.0021014
20	ahsa1a	ENSDARG00000028664	565968	ZDB-GENE-030131-1869	GO:0006950 (response to stress), GO:0009058 (biosynthetic process), GO:0005575 (cellular_component), GO:0016788 (hydrolase activity, acting on ester bonds), GO:0048702 (embryonic neurocranium morphogenesis), GO:0001671 (ATPase activator activity), GO:0008610 (lipid biosynthetic process), GO:0051087 (chaperone binding), GO:0003674 (molecular_function), GO:0008150 (biological_process), GO:0006684 (…	ENSG00000100591 (1.0)	2.00671	0.00316852
21	entpd2b	ENSDARG00000044795	569142	ZDB-GENE-061013-2	GO:0045471 (response to ethanol), GO:0071405 (cellular response to methanol), GO:0046688 (response to copper ion), GO:0016787 (hydrolase activity)	ENSG00000054179 (1.0)	2.00481	0.00328995
8	FO704819.2	ENSDARG00000078399	100332846		GO:0016818 (hydrolase activity, acting on acid anhydrides, in phosphorus-containing anhydrides), GO:0016589 (NURF complex), GO:0003676 (nucleic acid binding), GO:0003824 (catalytic activity), GO:0008152 (metabolic process), GO:0031491 (nucleosome binding), GO:0005524 (ATP binding), GO:0043044 (ATP-dependent chromatin remodeling), GO:0060041 (retina development in camera-type eye), GO:0016887 (ATP…		2.00427	1.90415e-10
14	LECT2 (2 of 2)	ENSDARG00000090889	793246	ZDB-GENE-130530-1010		ENSG00000145826 (1.0)	2.00383	0.00208915
8	dennd2c	ENSDARG00000073738	570947	ZDB-GENE-081105-71		ENSG00000175984 (1.0)	1.99564	3.20847e-15
23	PLEKHG5 (2 of 2)	ENSDARG00000101752	796404		GO:0035023 (regulation of Rho protein signal transduction), GO:0005089 (Rho guanyl-nucleotide exchange factor activity), GO:0008092 (cytoskeletal protein binding), GO:0005856 (cytoskeleton), GO:0019898 (extrinsic component of membrane), GO:0005737 (cytoplasm)	ENSG00000171680 (1.0)	1.99078	0.00259045
14	si:ch211-235e9.8	ENSDARG00000071353	100002196	ZDB-GENE-141219-2	GO:0046872 (metal ion binding), GO:0008270 (zinc ion binding), GO:0005622 (intracellular), GO:0052667 (phosphomethylethanolamine N-methyltransferase activity), GO:0052624 (2-phytyl-1,4-naphthoquinone methyltransferase activity), GO:0071424 (rRNA (cytosine-N4-)-methyltransferase activity), GO:0008172 (S-methyltransferase activity), GO:0008169 (C-methyltransferase activity), GO:0070677 (rRNA (cytos…		1.98806	1.78085e-13
17	cx35.4	ENSDARG00000042866	550380	ZDB-GENE-050417-174	GO:0005922 (connexon complex), GO:0005921 (gap junction), GO:0007154 (cell communication), GO:0030054 (cell junction), GO:0016020 (membrane), GO:0005886 (plasma membrane), GO:0016021 (integral component of membrane)	ENSG00000188910 (0.0)	1.98734	0.00071367
15	hif1al	ENSDARG00000100826	393376	ZDB-GENE-040426-1315	GO:0008273 (calcium, potassium:sodium antiporter activity), GO:0051402 (neuron apoptotic process), GO:0001666 (response to hypoxia), GO:0014823 (response to activity), GO:0000976 (transcription regulatory region sequence-specific DNA binding), GO:0007601 (visual perception), GO:0046983 (protein dimerization activity), GO:0016020 (membrane), GO:0006816 (calcium ion transport), GO:0006366 (transcri…	ENSG00000124440 (1.0)	1.98304	1.79029e-06
13	rassf4	ENSDARG00000012460	494494	ZDB-GENE-050102-3	GO:0003674 (molecular_function), GO:0005575 (cellular_component), GO:0007165 (signal transduction)	ENSG00000107551 (1.0)	1.97827	2.84015e-14
8	RGL4	ENSDARG00000042409	799483	ZDB-GENE-081105-110	GO:0007264 (small GTPase mediated signal transduction), GO:0007165 (signal transduction), GO:0005085 (guanyl-nucleotide exchange factor activity)	ENSG00000160271 (0.0), ENSG00000159496 (0.0)	1.97771	5.10341e-08
15	chordc1a	ENSDARG00000003973	573996	ZDB-GENE-050626-79	GO:0005575 (cellular_component), GO:0008150 (biological_process), GO:0008015 (blood circulation), GO:0001946 (lymphangiogenesis), GO:0008083 (growth factor activity), GO:0016020 (membrane), GO:0048514 (blood vessel morphogenesis)	ENSG00000110172 (1.0)	1.97518	3.24006e-12
8	dynll1	ENSDARG00000058454	406297	ZDB-GENE-040426-1961	GO:0005216 (ion channel activity), GO:0006811 (ion transport), GO:0006810 (transport), GO:0005875 (microtubule associated complex), GO:0007017 (microtubule-based process), GO:0030054 (cell junction), GO:0005892 (acetylcholine-gated channel complex), GO:0015464 (acetylcholine receptor activity), GO:0007271 (synaptic transmission, cholinergic), GO:0035094 (response to nicotine), GO:0007274 (neuromu…	ENSG00000088986 (1.0)	1.97304	3.21338e-18
16	mcl1b	ENSDARG00000008363	373102	ZDB-GENE-030825-1	GO:0045839 (negative regulation of mitotic nuclear division), GO:0043154 (negative regulation of cysteine-type endopeptidase activity involved in apoptotic process), GO:2001243 (negative regulation of intrinsic apoptotic signaling pathway), GO:0042803 (protein homodimerization activity), GO:0005741 (mitochondrial outer membrane), GO:0008630 (intrinsic apoptotic signaling pathway in response to DN…	ENSG00000143384 (1.0)	1.96951	3.47642e-06
1	lratb	ENSDARG00000096594	553501	ZDB-GENE-060810-31	GO:0047173 (phosphatidylcholine-retinol O-acyltransferase activity), GO:0005575 (cellular_component), GO:0016740 (transferase activity), GO:0042572 (retinol metabolic process)		1.96677	6.62189e-05
10	serpinh1a	ENSDARG00000075954	555328	ZDB-GENE-080219-21	GO:0001733 (galactosylceramide sulfotransferase activity), GO:0009058 (biosynthetic process), GO:0005518 (collagen binding), GO:0030199 (collagen fibril organization), GO:0005794 (Golgi apparatus), GO:0004867 (serine-type endopeptidase inhibitor activity), GO:0005783 (endoplasmic reticulum), GO:0005615 (extracellular space), GO:0016021 (integral component of membrane)	ENSG00000149257 (0.0)	1.96619	5.36441e-07
12	fam53b	ENSDARG00000016156	406586	ZDB-GENE-040426-2495	GO:0003674 (molecular_function), GO:0035411 (catenin import into nucleus), GO:0090263 (positive regulation of canonical Wnt signaling pathway), GO:0048675 (axon extension), GO:0031101 (fin regeneration), GO:0005622 (intracellular)	ENSG00000189319 (1.0)	1.96516	4.38731e-05
21	jak2a	ENSDARG00000104808	30307	ZDB-GENE-980526-481	GO:0007259 (JAK-STAT cascade), GO:0004713 (protein tyrosine kinase activity), GO:0000166 (nucleotide binding), GO:0016740 (transferase activity), GO:0004672 (protein kinase activity), GO:0005524 (ATP binding), GO:0030218 (erythrocyte differentiation), GO:0030097 (hemopoiesis), GO:0016301 (kinase activity), GO:0051427 (hormone receptor binding), GO:0007260 (tyrosine phosphorylation of STAT protein…	ENSG00000096968 (1.0)	1.96445	2.57667e-11
15	urb1	ENSDARG00000060308	100536352	ZDB-GENE-030131-5181	GO:0003674 (molecular_function), GO:0005575 (cellular_component), GO:0008150 (biological_process), GO:0006810 (transport), GO:0006884 (cell volume homeostasis), GO:0055075 (potassium ion homeostasis), GO:0022820 (potassium ion symporter activity), GO:0055064 (chloride ion homeostasis), GO:0015379 (potassium:chloride symporter activity), GO:0010107 (potassium ion import), GO:0016020 (membrane), GO…	ENSG00000142207 (1.0)	1.96207	4.26799e-06
21	si:ch211-247j9.1	ENSDARG00000079283	570019	ZDB-GENE-091204-212	GO:0007156 (homophilic cell adhesion via plasma membrane adhesion molecules), GO:0005509 (calcium ion binding), GO:0007165 (signal transduction), GO:0007155 (cell adhesion), GO:0016020 (membrane), GO:0005886 (plasma membrane), GO:0016021 (integral component of membrane), GO:0006810 (transport), GO:0015031 (protein transport), GO:0005737 (cytoplasm), GO:0030239 (myofibril assembly), GO:0005634 (nu…		1.9615	6.9847e-05
23	cyp2aa9	ENSDARG00000098890	790957	ZDB-GENE-080724-3	GO:0016705 (oxidoreductase activity, acting on paired donors, with incorporation or reduction of molecular oxygen), GO:0005506 (iron ion binding), GO:0046872 (metal ion binding), GO:0004497 (monooxygenase activity), GO:0019369 (arachidonic acid metabolic process), GO:0008392 (arachidonic acid epoxygenase activity), GO:0020037 (heme binding), GO:0016491 (oxidoreductase activity), GO:0019825 (oxyge…		1.95963	7.98635e-07
9	STX19	ENSDARG00000074029	570366		GO:0016192 (vesicle-mediated transport), GO:0016020 (membrane), GO:0005515 (protein binding)	ENSG00000178750 (1.0)	1.95751	0.000243591
22	si:dkey-19a16.13	ENSDARG00000071651		ZDB-GENE-110411-2	GO:0005102 (receptor binding), GO:0009986 (cell surface), GO:0005515 (protein binding), GO:0051015 (actin filament binding)		1.9558	1.56252e-05
17	nfkbiab	ENSDARG00000007693	323099	ZDB-GENE-030131-1819	GO:0060216 (definitive hemopoiesis), GO:0002181 (cytoplasmic translation), GO:0005840 (ribosome), GO:0044822 (poly(A) RNA binding), GO:0003723 (RNA binding), GO:0006412 (translation), GO:0022625 (cytosolic large ribosomal subunit), GO:0003735 (structural constituent of ribosome), GO:0005515 (protein binding), GO:0005622 (intracellular)	ENSG00000100906 (1.0)	1.95539	0.000436888
2	aqp1a.1	ENSDARG00000023713	335821	ZDB-GENE-030131-7764	GO:0005372 (water transmembrane transporter activity), GO:0008152 (metabolic process), GO:0008519 (ammonium transmembrane transporter activity), GO:0035379 (carbon dioxide transmembrane transporter activity), GO:0006810 (transport), GO:0005215 (transporter activity), GO:0072488 (ammonium transmembrane transport), GO:0009992 (cellular water homeostasis), GO:0015254 (glycerol channel activity), GO:…	ENSG00000240583 (1.0), ENSG00000250424 (1.0)	1.95445	0.00123571
3	SLC16A3 (1 of 2)	ENSDARG00000028583	561627	ZDB-GENE-061009-16	GO:0015718 (monocarboxylic acid transport), GO:0008028 (monocarboxylic acid transmembrane transporter activity), GO:0015129 (lactate transmembrane transporter activity), GO:0035879 (plasma membrane lactate transport), GO:0005887 (integral component of plasma membrane), GO:0055085 (transmembrane transport), GO:0016021 (integral component of membrane)	ENSG00000141526 (1.0)	1.95437	4.54615e-17
7	adcyap1a	ENSDARG00000004015	259257	ZDB-GENE-020809-4	GO:0005576 (extracellular region), GO:0005179 (hormone activity), GO:0007420 (brain development), GO:0043010 (camera-type eye development)		1.95266	7.29417e-06
22	dot1l	ENSDARG00000061992	559945	ZDB-GENE-060503-341	GO:0034729 (histone H3-K79 methylation), GO:0031151 (histone methyltransferase activity (H3-K79 specific)), GO:0060729 (intestinal epithelial structure maintenance), GO:0016568 (chromatin modification), GO:0008168 (methyltransferase activity), GO:0016740 (transferase activity), GO:0032259 (methylation), GO:0018024 (histone-lysine N-methyltransferase activity), GO:0051726 (regulation of cell cycle…	ENSG00000104885 (1.0)	1.95209	9.54897e-06
16	si:dkeyp-97a10.2	ENSDARG00000098129	100005159	ZDB-GENE-090429-4	GO:0005515 (protein binding)		1.94917	5.13578e-06
16	ADAMTSL4	ENSDARG00000063407			GO:0008233 (peptidase activity), GO:0031012 (extracellular matrix), GO:0004222 (metalloendopeptidase activity)	ENSG00000143382 (1.0)	1.94864	0.000123561
12	epas1a	ENSDARG00000008697	566886	ZDB-GENE-030131-4490	GO:0046983 (protein dimerization activity), GO:0006366 (transcription from RNA polymerase II promoter), GO:0000981 (RNA polymerase II transcription factor activity, sequence-specific DNA binding), GO:0005667 (transcription factor complex), GO:0045944 (positive regulation of transcription from RNA polymerase II promoter), GO:0003677 (DNA binding), GO:0005737 (cytoplasm), GO:0003700 (transcription …	ENSG00000116016 (1.0)	1.94782	2.53993e-09
21	rap1gap2b	ENSDARG00000074222	100170821	ZDB-GENE-080722-11	GO:0051056 (regulation of small GTPase mediated signal transduction), GO:0000166 (nucleotide binding), GO:0005524 (ATP binding), GO:0000278 (mitotic cell cycle), GO:0005874 (microtubule), GO:0005871 (kinesin complex), GO:0003777 (microtubule motor activity), GO:0007018 (microtubule-based movement), GO:0008017 (microtubule binding), GO:0016887 (ATPase activity), GO:0005096 (GTPase activator activi…	ENSG00000132359 (1.0)	1.94652	1.32299e-06
18	ABCC8 (2 of 2)	ENSDARG00000077007		ZDB-GENE-120215-45	GO:0043908 (Ser(Gly)-tRNA(Ala) hydrolase activity), GO:0043905 (Ser-tRNA(Thr) hydrolase activity), GO:0018733 (3,4-dihydrocoumarin hydrolase activity), GO:0052768 (mannosyl-oligosaccharide 1,3-alpha-mannosidase activity), GO:0010296 (prenylcysteine methylesterase activity), GO:0080031 (methyl salicylate esterase activity), GO:0035460 (L-ascorbate 6-phosphate lactonase activity), GO:0080032 (methy…	ENSG00000006071 (1.0)	1.94472	3.1851e-05
8	gas5	ENSDARG00000092337					1.94339	1.36923e-08
21	afap1l1b	ENSDARG00000056453	768144	ZDB-GENE-061013-428	GO:0003676 (nucleic acid binding), GO:0005575 (cellular_component), GO:0008150 (biological_process), GO:0046872 (metal ion binding), GO:0000978 (RNA polymerase II core promoter proximal region sequence-specific DNA binding), GO:0006355 (regulation of transcription, DNA-templated), GO:0005634 (nucleus)	ENSG00000157510 (1.0)	1.94246	5.00101e-12
21	camk2a	ENSDARG00000053617	550436	ZDB-GENE-051113-72	GO:0005575 (cellular_component), GO:0000166 (nucleotide binding), GO:0016740 (transferase activity), GO:0004672 (protein kinase activity), GO:0005524 (ATP binding), GO:0016301 (kinase activity), GO:0016310 (phosphorylation), GO:0006468 (protein phosphorylation), GO:0004674 (protein serine/threonine kinase activity), GO:0046777 (protein autophosphorylation), GO:0005516 (calmodulin binding), GO:000…	ENSG00000070808 (1.0)	1.94022	8.21128e-11
21	si:dkey-163m14.2	ENSDARG00000059507	799082	ZDB-GENE-120215-47	GO:0070493 (thrombin receptor signaling pathway), GO:0015057 (thrombin receptor activity), GO:0007596 (blood coagulation), GO:0016021 (integral component of membrane), GO:0007186 (G-protein coupled receptor signaling pathway), GO:0004930 (G-protein coupled receptor activity)		1.93915	8.22592e-06
17	FO704777.1	ENSDARG00000101112	100535468		GO:0046982 (protein heterodimerization activity), GO:0043565 (sequence-specific DNA binding), GO:0005622 (intracellular)		1.93842	0.000159086
22	cry4	ENSDARG00000011890	83775	ZDB-GENE-010426-7	GO:0003913 (DNA photolyase activity), GO:0003674 (molecular_function), GO:0007067 (mitotic nuclear division), GO:0009881 (photoreceptor activity), GO:0000775 (chromosome, centromeric region), GO:0007165 (signal transduction), GO:0006281 (DNA repair), GO:0005737 (cytoplasm), GO:0005634 (nucleus), GO:0006942 (regulation of striated muscle contraction), GO:0006937 (regulation of muscle contraction),…		1.93544	3.73421e-13
18	SUSD3 (1 of 2)	ENSDARG00000069038		ZDB-GENE-060503-600	GO:0005575 (cellular_component), GO:0008150 (biological_process), GO:0008270 (zinc ion binding), GO:0003677 (DNA binding), GO:0007165 (signal transduction)	ENSG00000157303 (0.0)	1.92732	8.86645e-17
5	si:dkeyp-91h9.1	ENSDARG00000095509					1.92683	0.000339599
11	arf4a	ENSDARG00000103858		ZDB-GENE-040801-109	GO:0008156 (negative regulation of DNA replication), GO:0051301 (cell division), GO:0007049 (cell cycle), GO:0007067 (mitotic nuclear division), GO:0005525 (GTP binding), GO:0005634 (nucleus), GO:0000166 (nucleotide binding), GO:0007264 (small GTPase mediated signal transduction), GO:0006886 (intracellular protein transport), GO:0005622 (intracellular)	ENSG00000004059 (1.0)	1.92477	0.000772347
1	adgre10	ENSDARG00000075855	569655	ZDB-GENE-090313-152	GO:0007166 (cell surface receptor signaling pathway), GO:0004888 (transmembrane signaling receptor activity), GO:0016020 (membrane), GO:0005886 (plasma membrane), GO:0016021 (integral component of membrane), GO:0007186 (G-protein coupled receptor signaling pathway), GO:0004930 (G-protein coupled receptor activity)	ENSG00000131355 (0.0), ENSG00000174837 (0.0), ENSG00000127507 (0.0)	1.92332	2.66139e-05
24	si:dkey-178a21.3	ENSDARG00000091249					1.92258	0.00155689
18	nts	ENSDARG00000057887		ZDB-GENE-091204-433	GO:0005184 (neuropeptide hormone activity), GO:0005576 (extracellular region)	ENSG00000133636 (1.0)	1.91827	3.22048e-05
21	si:ch73-209e20.3	ENSDARG00000086746	100333321	['ZDB-GENE-120215-75', 'ZDB-GENE-041008-73']	GO:0004657 (proline dehydrogenase activity), GO:0006562 (proline catabolic process), GO:0003674 (molecular_function), GO:0005575 (cellular_component), GO:0008150 (biological_process)	ENSG00000100033 (1.0), ENSG00000277196 (1.0)	1.91577	1.30894e-05
13	zgc:154058	ENSDARG00000069795	795538	ZDB-GENE-060929-48	GO:0003674 (molecular_function), GO:0007031 (peroxisome organization), GO:0005777 (peroxisome), GO:0005778 (peroxisomal membrane), GO:0016020 (membrane), GO:0005764 (lysosome), GO:0016021 (integral component of membrane), GO:0010506 (regulation of autophagy)		1.91251	7.69016e-10
8	si:ch211-156j16.1	ENSDARG00000092035	564557	ZDB-GENE-030131-4106	GO:0016021 (integral component of membrane)		1.91114	2.87486e-08
15	plekhg2	ENSDARG00000058459	565988	ZDB-GENE-090819-1	GO:0035023 (regulation of Rho protein signal transduction), GO:0005089 (Rho guanyl-nucleotide exchange factor activity), GO:0003674 (molecular_function), GO:0005575 (cellular_component), GO:0008150 (biological_process)	ENSG00000090924 (1.0)	1.90682	5.13348e-06
17	FGFBP3	ENSDARG00000040162	497419	ZDB-GENE-050208-135		ENSG00000174721 (1.0)	1.90264	3.0303e-10
14	SOWAHA (2 of 2)	ENSDARG00000079125	101882405	ZDB-GENE-141216-9	GO:0005515 (protein binding)	ENSG00000198944 (1.0)	1.9013	4.4516e-06
11	krt94	ENSDARG00000044975	768289	ZDB-GENE-061027-116	GO:0001609 (G-protein coupled adenosine receptor activity), GO:0008150 (biological_process), GO:0005882 (intermediate filament), GO:0007165 (signal transduction), GO:0005198 (structural molecule activity), GO:0016020 (membrane), GO:0001973 (adenosine receptor signaling pathway), GO:0004871 (signal transducer activity), GO:0016021 (integral component of membrane), GO:0007186 (G-protein coupled rec…	ENSG00000186393 (1.0), ENSG00000186847 (1.0), ENSG00000204897 (1.0), ENSG00000171431 (1.0), ENSG00000126337 (1.0), ENSG00000171346 (1.0), ENSG00000171345 (1.0), ENSG00000187242 (1.0), ENSG00000171401 (1.0), ENSG00000196859 (1.0), ENSG00000128422 (1.0), ENSG00000108417 (1.0), ENSG00000173908 (1.0), ENSG00000108759 (1.0), ENSG00000094796 (1.0), ENSG00000204889 (1.0), ENSG00000186832 (1.0), ENSG0000…	1.89973	0.000116461
2	ftr34	ENSDARG00000087057		ZDB-GENE-070912-110	GO:0003674 (molecular_function), GO:0005575 (cellular_component), GO:0008150 (biological_process), GO:0046872 (metal ion binding), GO:0008270 (zinc ion binding), GO:0005515 (protein binding), GO:0005622 (intracellular)	ENSG00000132481 (0.0)	1.89886	0.00220344
6	vhl	ENSDARG00000070617	791202	ZDB-GENE-070112-1042	GO:0030947 (regulation of vascular endothelial growth factor receptor signaling pathway), GO:0045765 (regulation of angiogenesis), GO:0000118 (histone deacetylase complex), GO:0030218 (erythrocyte differentiation), GO:0030097 (hemopoiesis), GO:0016575 (histone deacetylation), GO:0003714 (transcription corepressor activity), GO:0061630 (ubiquitin protein ligase activity), GO:0030891 (VCB complex),…	ENSG00000134086 (1.0), ENSG00000189030 (1.0)	1.89557	8.9873e-12
12	sgms1	ENSDARG00000029621	566563	ZDB-GENE-061103-295	GO:0018345 (protein palmitoylation), GO:0016409 (palmitoyltransferase activity), GO:0016746 (transferase activity, transferring acyl groups), GO:0016740 (transferase activity), GO:0046872 (metal ion binding), GO:0019706 (protein-cysteine S-palmitoyltransferase activity), GO:0016020 (membrane), GO:0008270 (zinc ion binding), GO:0005515 (protein binding), GO:0016021 (integral component of membrane)…	ENSG00000198964 (1.0)	1.89371	0.000487246
23	cyp2aa1	ENSDARG00000099003	572000	ZDB-GENE-070424-33	GO:0016705 (oxidoreductase activity, acting on paired donors, with incorporation or reduction of molecular oxygen), GO:0005506 (iron ion binding), GO:0046872 (metal ion binding), GO:0004497 (monooxygenase activity), GO:0019369 (arachidonic acid metabolic process), GO:0008392 (arachidonic acid epoxygenase activity), GO:0020037 (heme binding), GO:0016491 (oxidoreductase activity), GO:0019825 (oxyge…		1.8937	0.00234242
6	ddit3	ENSDARG00000059836	561924	ZDB-GENE-070410-90	GO:0070059 (intrinsic apoptotic signaling pathway in response to endoplasmic reticulum stress), GO:0046890 (regulation of lipid biosynthetic process), GO:0046872 (metal ion binding), GO:0031018 (endocrine pancreas development), GO:0005509 (calcium ion binding), GO:0043565 (sequence-specific DNA binding), GO:0005622 (intracellular), GO:0003700 (transcription factor activity, sequence-specific DNA …	ENSG00000175197 (1.0)	1.89321	1.1082e-09
22	zgc:113298	ENSDARG00000071648	553751	ZDB-GENE-050522-40	GO:0003674 (molecular_function), GO:0005575 (cellular_component), GO:0008150 (biological_process), GO:0005515 (protein binding), GO:0003676 (nucleic acid binding), GO:0000166 (nucleotide binding)		1.89313	0.000171889
18	vwa7	ENSDARG00000061462	100034575	ZDB-GENE-060503-234	GO:0051969 (regulation of transmission of nerve impulse), GO:0098900 (regulation of action potential), GO:0006813 (potassium ion transport), GO:0005249 (voltage-gated potassium channel activity), GO:0055085 (transmembrane transport), GO:0016021 (integral component of membrane), GO:0005737 (cytoplasm), GO:0004046 (aminoacylase activity), GO:0008152 (metabolic process), GO:0008237 (metallopeptidase…	ENSG00000204396 (0.0)	1.89304	0.000198689
21	pdlim4	ENSDARG00000068973	569404	ZDB-GENE-070308-5	GO:0046872 (metal ion binding), GO:0008270 (zinc ion binding), GO:0005515 (protein binding)	ENSG00000131435 (1.0)	1.89274	3.07041e-07
11	gpx1a	ENSDARG00000018146		ZDB-GENE-030410-1	GO:0050220 (prostaglandin-E synthase activity), GO:0043295 (glutathione binding), GO:0006693 (prostaglandin metabolic process), GO:0004601 (peroxidase activity), GO:0016853 (isomerase activity), GO:0006633 (fatty acid biosynthetic process), GO:0016829 (lyase activity), GO:0006979 (response to oxidative stress), GO:0015035 (protein disulfide oxidoreductase activity), GO:0045454 (cell redox homeost…	ENSG00000176153 (0.0)	1.89082	6.30683e-05
14	f8	ENSDARG00000101385	100302404	ZDB-GENE-090629-2	GO:0004046 (aminoacylase activity), GO:0007596 (blood coagulation), GO:0008152 (metabolic process), GO:0008237 (metallopeptidase activity), GO:0046872 (metal ion binding), GO:0016787 (hydrolase activity), GO:0006520 (cellular amino acid metabolic process), GO:0016491 (oxidoreductase activity), GO:0055114 (oxidation-reduction process), GO:0005507 (copper ion binding), GO:0006508 (proteolysis), GO:…		1.89053	0.000182624
16	CABZ01050166.1	ENSDARG00000101633			GO:0000166 (nucleotide binding), GO:0005524 (ATP binding), GO:0004012 (phospholipid-translocating ATPase activity), GO:0015914 (phospholipid transport), GO:0000287 (magnesium ion binding), GO:0016021 (integral component of membrane)		1.88917	8.56438e-11
16	ccka	ENSDARG00000070810	100007763	ZDB-GENE-100922-79	GO:0005576 (extracellular region), GO:0005179 (hormone activity)	ENSG00000187094 (1.0)	1.88736	0.00057588
7	scamp2l	ENSDARG00000017010	334500	ZDB-GENE-030131-6432	GO:0015031 (protein transport), GO:0016021 (integral component of membrane)	ENSG00000140497 (1.0)	1.88324	0.00320876
19	hey1	ENSDARG00000070538	58008	ZDB-GENE-000607-70	GO:0021551 (central nervous system morphogenesis), GO:0022604 (regulation of cell morphogenesis), GO:0008234 (cysteine-type peptidase activity), GO:0007219 (Notch signaling pathway), GO:0008233 (peptidase activity), GO:1990168 (protein K33-linked deubiquitination), GO:0007275 (multicellular organismal development), GO:0046872 (metal ion binding), GO:0016787 (hydrolase activity), GO:0035523 (prote…	ENSG00000164683 (1.0)	1.88265	5.44064e-09
1	mycbpap	ENSDARG00000069194	100006494	ZDB-GENE-080923-1	GO:0003674 (molecular_function), GO:0044284 (mitochondrial crista junction), GO:0061617 (MICOS complex), GO:0042407 (cristae formation), GO:0016020 (membrane), GO:0005743 (mitochondrial inner membrane), GO:0005739 (mitochondrion), GO:0016021 (integral component of membrane), GO:2000223 (regulation of BMP signaling pathway involved in heart jogging), GO:0003140 (determination of left/right asymmet…	ENSG00000136449 (1.0)	1.88254	0.00124414
23	si:ch211-197l9.2	ENSDARG00000078244	100001876	ZDB-GENE-091204-369	GO:0008286 (insulin receptor signaling pathway), GO:0005615 (extracellular space), GO:0010506 (regulation of autophagy)		1.87936	0.00176303
10	tjp2a	ENSDARG00000063309	565446	ZDB-GENE-070925-2	GO:0005923 (bicellular tight junction), GO:0005515 (protein binding)	ENSG00000119139 (1.0)	1.87846	4.22214e-05
18	abcc5	ENSDARG00000061233	336147	ZDB-GENE-050517-17	GO:0003676 (nucleic acid binding), GO:0005575 (cellular_component), GO:0000166 (nucleotide binding), GO:0005524 (ATP binding), GO:0006810 (transport), GO:0046872 (metal ion binding), GO:0008514 (organic anion transmembrane transporter activity), GO:0015711 (organic anion transport), GO:0008270 (zinc ion binding), GO:0016887 (ATPase activity), GO:0042626 (ATPase activity, coupled to transmembrane …	ENSG00000114770 (1.0)	1.86895	2.08488e-10
24	ca2	ENSDARG00000014488	387526	ZDB-GENE-031219-5	GO:0004089 (carbonate dehydratase activity), GO:0015670 (carbon dioxide transport), GO:0097369 (sodium ion import), GO:0042539 (hypotonic salinity response), GO:0006885 (regulation of pH), GO:0006814 (sodium ion transport), GO:0046872 (metal ion binding), GO:0008270 (zinc ion binding), GO:0006730 (one-carbon metabolic process), GO:0071466 (cellular response to xenobiotic stimulus)	ENSG00000133742 (1.0), ENSG00000164879 (1.0), ENSG00000185015 (1.0), ENSG00000104267 (1.0)	1.86884	9.88049e-07
25	cpt1ab	ENSDARG00000062054	560000	ZDB-GENE-030131-3250	GO:0016746 (transferase activity, transferring acyl groups), GO:0016740 (transferase activity)	ENSG00000110090 (1.0)	1.86734	4.55608e-05
16	atp8b2	ENSDARG00000099216		ZDB-GENE-030131-2474	GO:0004725 (protein tyrosine phosphatase activity), GO:0000166 (nucleotide binding), GO:0005524 (ATP binding), GO:0046872 (metal ion binding), GO:0016787 (hydrolase activity), GO:0016311 (dephosphorylation), GO:0016791 (phosphatase activity), GO:0004012 (phospholipid-translocating ATPase activity), GO:0045332 (phospholipid translocation), GO:0007030 (Golgi organization), GO:0005794 (Golgi apparat…		1.86499	9.5031e-05
3	gtpbp1	ENSDARG00000053467	378721	ZDB-GENE-030909-12	GO:0005525 (GTP binding), GO:0003743 (translation initiation factor activity), GO:0006413 (translational initiation), GO:0003924 (GTPase activity), GO:0005622 (intracellular)	ENSG00000100226 (1.0)	1.86264	4.34277e-05
11	wnt7aa	ENSDARG00000044827	565714	ZDB-GENE-051129-1	GO:0007275 (multicellular organismal development), GO:0005576 (extracellular region), GO:0005102 (receptor binding), GO:0005578 (proteinaceous extracellular matrix), GO:0016055 (Wnt signaling pathway), GO:0045165 (cell fate commitment), GO:0005109 (frizzled binding), GO:0030182 (neuron differentiation), GO:0005615 (extracellular space), GO:0046330 (positive regulation of JNK cascade)	ENSG00000154764 (1.0)	1.86152	2.77895e-06
10	si:ch211-30e10.6	ENSDARG00000097896					1.86055	6.73671e-07
3	rdh8a	ENSDARG00000028048	280648	ZDB-GENE-021115-3	GO:0004303 (estradiol 17-beta-dehydrogenase activity), GO:0006703 (estrogen biosynthetic process), GO:0008152 (metabolic process), GO:0016491 (oxidoreductase activity), GO:0055114 (oxidation-reduction process), GO:0005737 (cytoplasm)	ENSG00000080511 (0.0)	1.85745	4.08584e-07
14	SH3RF2 (2 of 2)	ENSDARG00000101178	100537944	ZDB-GENE-141222-44	GO:0007264 (small GTPase mediated signal transduction), GO:0005085 (guanyl-nucleotide exchange factor activity), GO:0005515 (protein binding), GO:0008270 (zinc ion binding)	ENSG00000156463 (0.0)	1.85516	2.25606e-12
9	SPEG (1 of 2)	ENSDARG00000009567		ZDB-GENE-081104-517	GO:0000166 (nucleotide binding), GO:0016740 (transferase activity), GO:0004672 (protein kinase activity), GO:0005524 (ATP binding), GO:0004687 (myosin light chain kinase activity), GO:0016301 (kinase activity), GO:0016310 (phosphorylation), GO:0006468 (protein phosphorylation), GO:0004674 (protein serine/threonine kinase activity), GO:0007015 (actin filament organization), GO:0004683 (calmodulin-…	ENSG00000072195 (1.0)	1.85396	1.0528e-14
24	PTGDS (3 of 3)	ENSDARG00000071626	751701	ZDB-GENE-060825-337	GO:0036094 (small molecule binding), GO:0006810 (transport), GO:0005215 (transporter activity), GO:0005576 (extracellular region), GO:0006629 (lipid metabolic process)	ENSG00000107317 (1.0)	1.85136	1.28887e-05
21	atp5ia	ENSDARG00000078113	559659	ZDB-GENE-070928-12	GO:0015078 (hydrogen ion transmembrane transporter activity), GO:0015986 (ATP synthesis coupled proton transport), GO:0000276 (mitochondrial proton-transporting ATP synthase complex, coupling factor F(o))	ENSG00000169020 (1.0)	1.84948	0.000599042
3	rab3db	ENSDARG00000101534	436952	ZDB-GENE-040718-428	GO:0003674 (molecular_function), GO:0008150 (biological_process), GO:0006913 (nucleocytoplasmic transport), GO:0000166 (nucleotide binding), GO:0007264 (small GTPase mediated signal transduction), GO:0005525 (GTP binding), GO:0008021 (synaptic vesicle), GO:0030667 (secretory granule membrane), GO:0016079 (synaptic vesicle exocytosis), GO:0006904 (vesicle docking involved in exocytosis), GO:001715…	ENSG00000105514 (1.0)	1.84909	0.00205356
8	TMCC1 (2 of 2)	ENSDARG00000076747	100330322		GO:0016050 (vesicle organization), GO:0006897 (endocytosis), GO:0019898 (extrinsic component of membrane), GO:0035091 (phosphatidylinositol binding), GO:0005768 (endosome)	ENSG00000172765 (1.0)	1.84805	2.64802e-06
13	ism1	ENSDARG00000020541	497617	ZDB-GENE-050523-3	GO:0016780 (phosphotransferase activity, for other substituted phosphate groups), GO:0016740 (transferase activity), GO:0008654 (phospholipid biosynthetic process), GO:0016020 (membrane), GO:0005576 (extracellular region), GO:0001525 (angiogenesis)	ENSG00000101230 (1.0)	1.8461	5.96952e-07
10	map3k7cl	ENSDARG00000069143	568142	ZDB-GENE-091204-239	GO:0008152 (metabolic process), GO:0009395 (phospholipid catabolic process), GO:0004620 (phospholipase activity), GO:0006810 (transport), GO:0005215 (transporter activity), GO:0022857 (transmembrane transporter activity), GO:0016020 (membrane), GO:0055085 (transmembrane transport), GO:0016021 (integral component of membrane)	ENSG00000156265 (1.0)	1.84325	0.00085485
3	si:dkey-117i10.1	ENSDARG00000062537		ZDB-GENE-091204-371	GO:0006595 (polyamine metabolic process), GO:0005575 (cellular_component), GO:0003824 (catalytic activity), GO:0016740 (transferase activity), GO:0008295 (spermidine biosynthetic process), GO:0004766 (spermidine synthase activity), GO:0007165 (signal transduction), GO:0016020 (membrane), GO:0005886 (plasma membrane), GO:0005834 (heterotrimeric G-protein complex), GO:0004871 (signal transducer act…		1.84263	0.00107591
9	si:dkey-91i10.3	ENSDARG00000057262	565876	ZDB-GENE-081105-124	GO:0016705 (oxidoreductase activity, acting on paired donors, with incorporation or reduction of molecular oxygen), GO:0005506 (iron ion binding), GO:0046872 (metal ion binding), GO:0004497 (monooxygenase activity), GO:0020037 (heme binding), GO:0016491 (oxidoreductase activity), GO:0055114 (oxidation-reduction process)		1.83965	0.00286019
17	dusp23b	ENSDARG00000089245	436735	ZDB-GENE-040718-163	GO:0004725 (protein tyrosine phosphatase activity), GO:0016787 (hydrolase activity), GO:0016311 (dephosphorylation), GO:0016791 (phosphatase activity), GO:0006470 (protein dephosphorylation), GO:0008138 (protein tyrosine/serine/threonine phosphatase activity)	ENSG00000158716 (0.0)	1.83939	2.80926e-05
15	egln2	ENSDARG00000062562	559569	ZDB-GENE-060503-757	GO:0016705 (oxidoreductase activity, acting on paired donors, with incorporation or reduction of molecular oxygen), GO:0016706 (oxidoreductase activity, acting on paired donors, with incorporation or reduction of molecular oxygen, 2-oxoglutarate as one donor, and incorporation of one atom each of oxygen into both donors), GO:0005506 (iron ion binding), GO:0031418 (L-ascorbic acid binding), GO:001…	ENSG00000269858 (1.0)	1.83936	4.22083e-06
19	tekt2	ENSDARG00000028973	550629	ZDB-GENE-040113-1	GO:0009653 (anatomical structure morphogenesis), GO:0030154 (cell differentiation), GO:0006366 (transcription from RNA polymerase II promoter), GO:0000981 (RNA polymerase II transcription factor activity, sequence-specific DNA binding), GO:0043565 (sequence-specific DNA binding), GO:0003677 (DNA binding), GO:0003700 (transcription factor activity, sequence-specific DNA binding), GO:0006351 (trans…	ENSG00000092850 (1.0)	1.83799	0.00157184
6	stk25a	ENSDARG00000002210	449653	ZDB-GENE-041010-92	GO:0000166 (nucleotide binding), GO:0004672 (protein kinase activity), GO:0007507 (heart development), GO:0005524 (ATP binding), GO:0003401 (axis elongation), GO:0031098 (stress-activated protein kinase signaling cascade), GO:0032147 (activation of protein kinase activity), GO:0006468 (protein phosphorylation), GO:0007346 (regulation of mitotic cell cycle), GO:0004702 (receptor signaling protein …	ENSG00000115694 (1.0)	1.83723	4.26291e-07
3	lgals3bpb	ENSDARG00000040528	405809	ZDB-GENE-040426-2262	GO:0005044 (scavenger receptor activity), GO:0005576 (extracellular region), GO:0005578 (proteinaceous extracellular matrix), GO:0005509 (calcium ion binding), GO:0007155 (cell adhesion), GO:0016020 (membrane), GO:0005515 (protein binding)	ENSG00000108679 (1.0)	1.83664	0.000202188
7	mmp2	ENSDARG00000017676	337179	ZDB-GENE-030131-9123	GO:0001945 (lymph vessel development), GO:0048598 (embryonic morphogenesis), GO:0031290 (retinal ganglion cell axon guidance), GO:0008237 (metallopeptidase activity), GO:0008233 (peptidase activity), GO:0004013 (adenosylhomocysteinase activity), GO:0031012 (extracellular matrix), GO:0046872 (metal ion binding), GO:0016787 (hydrolase activity), GO:0033353 (S-adenosylmethionine cycle), GO:0004222 (…	ENSG00000087245 (1.0)	1.83579	0.00111402
13	si:ch211-250c4.4	ENSDARG00000092199	100535981	ZDB-GENE-081107-32	GO:0003674 (molecular_function), GO:0005575 (cellular_component), GO:0008150 (biological_process)		1.83459	0.000166065
23	pdyn	ENSDARG00000087798	414850	ZDB-GENE-060417-1	GO:0031628 (opioid receptor binding), GO:0007218 (neuropeptide signaling pathway)	ENSG00000101327 (1.0)	1.83426	0.0020732
11	SLC6A11	ENSDARG00000087981			GO:0005328 (neurotransmitter:sodium symporter activity), GO:0006836 (neurotransmitter transport), GO:0016021 (integral component of membrane)	ENSG00000132164 (1.0)	1.83164	6.00575e-08
3	nfe2l1a	ENSDARG00000030616	405781	ZDB-GENE-040630-5	GO:0034599 (cellular response to oxidative stress), GO:0043565 (sequence-specific DNA binding), GO:0045944 (positive regulation of transcription from RNA polymerase II promoter), GO:0003677 (DNA binding), GO:0003700 (transcription factor activity, sequence-specific DNA binding), GO:0006355 (regulation of transcription, DNA-templated), GO:0005634 (nucleus)		1.83075	0.000154566
1	myoz2b	ENSDARG00000037266	393828	ZDB-GENE-040426-1853	GO:0003674 (molecular_function), GO:0005575 (cellular_component), GO:0008150 (biological_process), GO:0014045 (establishment of endothelial blood-brain barrier), GO:0048922 (posterior lateral line neuromast deposition), GO:0048916 (posterior lateral line development), GO:0002040 (sprouting angiogenesis), GO:0005515 (protein binding), GO:0016020 (membrane), GO:0016021 (integral component of membra…	ENSG00000172399 (1.0)	1.83044	9.42288e-05
1	bdh2	ENSDARG00000052696	550507	ZDB-GENE-050417-343	GO:0016628 (oxidoreductase activity, acting on the CH-CH group of donors, NAD or NADP as acceptor), GO:0042168 (heme metabolic process), GO:0042541 (hemoglobin biosynthetic process), GO:0008152 (metabolic process), GO:0003858 (3-hydroxybutyrate dehydrogenase activity), GO:0055072 (iron ion homeostasis), GO:0019290 (siderophore biosynthetic process), GO:0016491 (oxidoreductase activity), GO:005511…	ENSG00000164039 (1.0)	1.8282	0.00124293
20	GPR6	ENSDARG00000052400	100538060		GO:0016021 (integral component of membrane), GO:0007186 (G-protein coupled receptor signaling pathway), GO:0004930 (G-protein coupled receptor activity)	ENSG00000146360 (1.0)	1.82615	0.000484907
18	smad6b	ENSDARG00000031763	564395	ZDB-GENE-050419-198	GO:0005575 (cellular_component), GO:0008150 (biological_process), GO:0007179 (transforming growth factor beta receptor signaling pathway), GO:0005667 (transcription factor complex), GO:0005515 (protein binding), GO:0003677 (DNA binding), GO:0005737 (cytoplasm), GO:0005622 (intracellular), GO:0003700 (transcription factor activity, sequence-specific DNA binding), GO:0006351 (transcription, DNA-tem…	ENSG00000137834 (1.0)	1.82483	4.16733e-08
3	pycr1a	ENSDARG00000102254	['393799', '103908621']	ZDB-GENE-040426-1675	GO:0004735 (pyrroline-5-carboxylate reductase activity), GO:0005575 (cellular_component), GO:0048841 (regulation of axon extension involved in axon guidance), GO:0055129 (L-proline biosynthetic process), GO:0008652 (cellular amino acid biosynthetic process), GO:0000166 (nucleotide binding), GO:0007264 (small GTPase mediated signal transduction), GO:0005525 (GTP binding), GO:0006561 (proline biosy…	ENSG00000143811 (1.0), ENSG00000183010 (1.0), ENSG00000255835 (1.0)	1.82422	0.000757916
14	sox3	ENSDARG00000053569	30529	ZDB-GENE-980526-333	GO:0014044 (Schwann cell development), GO:0007530 (sex determination), GO:0010001 (glial cell differentiation), GO:0021772 (olfactory bulb development), GO:0048484 (enteric nervous system development), GO:0010628 (positive regulation of gene expression), GO:0048752 (semicircular canal morphogenesis), GO:0048839 (inner ear development), GO:0050768 (negative regulation of neurogenesis), GO:0048840 …	ENSG00000134595 (0.0)	1.81901	5.08548e-09
8	mfsd12b	ENSDARG00000032077					1.8173	0.000517165
19	klf2b	ENSDARG00000040432	117509	ZDB-GENE-011109-2	GO:0003676 (nucleic acid binding), GO:0042662 (negative regulation of mesodermal cell fate specification), GO:0042665 (regulation of ectodermal cell fate specification), GO:0046872 (metal ion binding)	ENSG00000127528 (0.0)	1.8173	0.000174036
2	ifi30	ENSDARG00000056378	336503	ZDB-GENE-030131-8447	GO:0003676 (nucleic acid binding), GO:0047134 (protein-disulfide reductase activity), GO:0019013 (viral nucleocapsid), GO:0019012 (virion), GO:0030529 (ribonucleoprotein complex), GO:0003723 (RNA binding)	ENSG00000216490 (1.0)	1.81685	6.99062e-05
3	slc25a38a	ENSDARG00000059805	767662	ZDB-GENE-060929-320	GO:0003674 (molecular_function), GO:0005575 (cellular_component), GO:0008150 (biological_process), GO:0020027 (hemoglobin metabolic process), GO:0006783 (heme biosynthetic process), GO:0006810 (transport), GO:0030218 (erythrocyte differentiation), GO:0005215 (transporter activity), GO:0016020 (membrane), GO:0005743 (mitochondrial inner membrane), GO:0005739 (mitochondrion), GO:0055085 (transmembr…	ENSG00000144659 (1.0)	1.81684	4.76787e-05
16	tuft1a	ENSDARG00000061242	562692	ZDB-GENE-061103-184	GO:0003674 (molecular_function), GO:0008150 (biological_process)	ENSG00000143367 (1.0)	1.81566	0.00037103
8	tspan36	ENSDARG00000024540	437021	ZDB-GENE-040718-248	GO:1903069 (regulation of ER-associated ubiquitin-dependent protein catabolic process), GO:0001966 (thigmotaxis), GO:0043473 (pigmentation), GO:0030968 (endoplasmic reticulum unfolded protein response), GO:0046872 (metal ion binding), GO:0072659 (protein localization to plasma membrane), GO:0000139 (Golgi membrane), GO:0030433 (ER-associated ubiquitin-dependent protein catabolic process), GO:0061…		1.8149	6.67821e-05
5	xbp1	ENSDARG00000035622	140614	ZDB-GENE-011210-2	GO:0035188 (hatching), GO:0048785 (hatching gland development), GO:0046856 (phosphatidylinositol dephosphorylation), GO:0001889 (liver development), GO:0016787 (hydrolase activity), GO:0006366 (transcription from RNA polymerase II promoter), GO:0000981 (RNA polymerase II transcription factor activity, sequence-specific DNA binding), GO:0043565 (sequence-specific DNA binding), GO:0003700 (transcri…	ENSG00000100219 (0.0)	1.81442	5.01116e-05
13	hif1an	ENSDARG00000031915	373126	ZDB-GENE-030826-19	GO:0042265 (peptidyl-asparagine hydroxylation), GO:0036139 (peptidyl-histidine dioxygenase activity), GO:0042264 (peptidyl-aspartic acid hydroxylation), GO:0036138 (peptidyl-histidine hydroxylation), GO:0036140 (peptidyl-asparagine 3-dioxygenase activity), GO:1901343 (negative regulation of vasculature development), GO:0030947 (regulation of vascular endothelial growth factor receptor signaling p…	ENSG00000166135 (1.0)	1.81316	1.17493e-19
8	C8H9orf116	ENSDARG00000058940	557793	ZDB-GENE-081104-197	GO:0008536 (Ran GTPase binding), GO:0006886 (intracellular protein transport)	ENSG00000160345 (0.0)	1.81198	0.00184939
12	acsf2	ENSDARG00000061201	751707	ZDB-GENE-060825-7	GO:0090409 (malonyl-CoA synthetase activity), GO:0052686 (perillic acid:CoA ligase (AMP-forming) activity), GO:0010435 (3-oxo-2-(2'-pentenyl)cyclopentane-1-octanoic acid CoA ligase activity), GO:0003996 (acyl-CoA ligase activity), GO:0043759 (branched-chain acyl-CoA synthetase (ADP-forming) activity), GO:0034865 (2,4,4-trimethylpentanoate-CoA ligase activity), GO:0034823 (citronellyl-CoA ligase a…	ENSG00000167107 (1.0)	1.81061	2.22297e-05
9	ppp2r3b	ENSDARG00000076004	566032	ZDB-GENE-070912-268	GO:0005575 (cellular_component), GO:0008150 (biological_process), GO:0005509 (calcium ion binding)	ENSG00000167393 (0.0)	1.80956	1.43038e-06
1	slc25a23a	ENSDARG00000005690	561939	ZDB-GENE-121214-154	GO:0006810 (transport), GO:0005509 (calcium ion binding), GO:0016020 (membrane), GO:0055085 (transmembrane transport), GO:0016021 (integral component of membrane)	ENSG00000181240 (1.0), ENSG00000125648 (1.0)	1.80926	6.921e-05
3	BX569789.2	ENSDARG00000087575	555278		GO:0005525 (GTP binding)		1.80845	0.00249939
17	adob	ENSDARG00000053571	['406474', '103909024']	ZDB-GENE-040426-2267	GO:0016702 (oxidoreductase activity, acting on single donors with incorporation of molecular oxygen, incorporation of two atoms of oxygen), GO:0005575 (cellular_component), GO:0008150 (biological_process), GO:0051213 (dioxygenase activity), GO:0016491 (oxidoreductase activity), GO:0055114 (oxidation-reduction process), GO:0046872 (metal ion binding), GO:0035556 (intracellular signal transduction)	ENSG00000181915 (0.0)	1.80825	1.29857e-11
13	si:ch211-153m11.1	ENSDARG00000092107					1.80454	6.29129e-06
19	cspg5b	ENSDARG00000099793	559358	ZDB-GENE-060503-368	GO:0003779 (actin binding), GO:0003677 (DNA binding), GO:0043009 (chordate embryonic development), GO:0005216 (ion channel activity), GO:0006811 (ion transport), GO:0006810 (transport), GO:0016020 (membrane), GO:0055085 (transmembrane transport), GO:0016021 (integral component of membrane)	ENSG00000114646 (1.0)	1.8042	5.20727e-11
24	SLC22A13	ENSDARG00000059166	556601	ZDB-GENE-061013-532	GO:0022891 (substrate-specific transmembrane transporter activity), GO:0022857 (transmembrane transporter activity), GO:0016020 (membrane), GO:0005887 (integral component of plasma membrane), GO:0055085 (transmembrane transport), GO:0016021 (integral component of membrane), GO:0007165 (signal transduction), GO:0005096 (GTPase activator activity)	ENSG00000172940 (1.0)	1.80259	0.00164832
3	shmt1	ENSDARG00000052816	394021	ZDB-GENE-040426-1558	GO:0006544 (glycine metabolic process), GO:0006563 (L-serine metabolic process), GO:0009058 (biosynthetic process), GO:0003674 (molecular_function), GO:0004372 (glycine hydroxymethyltransferase activity), GO:0035999 (tetrahydrofolate interconversion), GO:0003824 (catalytic activity), GO:0008168 (methyltransferase activity), GO:0016740 (transferase activity), GO:0006506 (GPI anchor biosynthetic pr…	ENSG00000176974 (1.0)	1.80229	0.000935033
23	plagl2	ENSDARG00000076657	259255	ZDB-GENE-020806-1	GO:0003676 (nucleic acid binding), GO:0046872 (metal ion binding), GO:0006366 (transcription from RNA polymerase II promoter), GO:0000981 (RNA polymerase II transcription factor activity, sequence-specific DNA binding), GO:0003700 (transcription factor activity, sequence-specific DNA binding), GO:0006351 (transcription, DNA-templated), GO:0005634 (nucleus)	ENSG00000126003 (1.0)	1.798	3.66373e-07
7	gpt2	ENSDARG00000012199		ZDB-GENE-030729-8	GO:0009058 (biosynthetic process), GO:0005575 (cellular_component), GO:0003824 (catalytic activity), GO:0030170 (pyridoxal phosphate binding)	ENSG00000166123 (1.0)	1.79495	0.00150057
24	lppr4b	ENSDARG00000078755		ZDB-GENE-091118-37	GO:0007409 (axonogenesis), GO:0003824 (catalytic activity), GO:0046839 (phospholipid dephosphorylation), GO:0042577 (lipid phosphatase activity), GO:0016020 (membrane), GO:0005887 (integral component of plasma membrane)	ENSG00000117600 (0.0)	1.79364	9.07793e-05
2	hccsa.1	ENSDARG00000028131	436771	ZDB-GENE-040718-202	GO:0004408 (holocytochrome-c synthase activity), GO:0003674 (molecular_function), GO:0005575 (cellular_component), GO:0008150 (biological_process), GO:0005739 (mitochondrion)	ENSG00000004961 (1.0)	1.79169	4.41703e-13
3	dnajb1a	ENSDARG00000099383	445177	ZDB-GENE-040801-90	GO:0005575 (cellular_component), GO:0051082 (unfolded protein binding), GO:0006457 (protein folding)	ENSG00000132002 (1.0)	1.7901	0.00022079
2	ftr36	ENSDARG00000095678	['550365', '791496', '100005532', '100005754', '100126118', '100301513', '103908681']	['ZDB-GENE-070912-483', 'ZDB-GENE-070912-111', 'ZDB-GENE-070912-110', 'ZDB-GENE-070912-109', 'ZDB-GENE-070912-105', 'ZDB-GENE-050417-159']	GO:0046872 (metal ion binding), GO:0016020 (membrane), GO:0008270 (zinc ion binding), GO:0005515 (protein binding), GO:0005622 (intracellular), GO:0000729 (DNA double-strand break processing), GO:0016568 (chromatin modification), GO:0005694 (chromosome), GO:0004386 (helicase activity), GO:0000166 (nucleotide binding), GO:0035861 (site of double-strand break), GO:0005524 (ATP binding), GO:0016787 …	ENSG00000132481 (0.0)	1.78953	7.04355e-05
20	foxf2b	ENSDARG00000070389	100002904	ZDB-GENE-041001-130	GO:0003674 (molecular_function), GO:0005575 (cellular_component), GO:0008150 (biological_process), GO:0003705 (transcription factor activity, RNA polymerase II distal enhancer sequence-specific binding), GO:0009653 (anatomical structure morphogenesis), GO:0030154 (cell differentiation), GO:0006366 (transcription from RNA polymerase II promoter), GO:0043565 (sequence-specific DNA binding), GO:0006…	ENSG00000103241 (0.0), ENSG00000137273 (0.0)	1.78188	0.00153775
14	si:ch211-143l19.3	ENSDARG00000099054					1.78039	6.19373e-09
19	crabp2b	ENSDARG00000030449	503502	ZDB-GENE-050208-52	GO:0005575 (cellular_component), GO:0021575 (hindbrain morphogenesis), GO:0048385 (regulation of retinoic acid receptor signaling pathway), GO:0008289 (lipid binding), GO:0006810 (transport), GO:0005215 (transporter activity)	ENSG00000143320 (1.0)	1.78012	0.000941069
8	TNFRSF14 (2 of 8)	ENSDARG00000068969	['751655', '791704']	ZDB-GENE-060825-148	GO:0004888 (transmembrane signaling receptor activity), GO:0006955 (immune response), GO:0007165 (signal transduction), GO:0006915 (apoptotic process), GO:0016020 (membrane), GO:0005515 (protein binding), GO:0060914 (heart formation), GO:0055013 (cardiac muscle cell development), GO:0055007 (cardiac muscle cell differentiation), GO:0000976 (transcription regulatory region sequence-specific DNA bi…	ENSG00000157873 (1.0)	1.77913	0.000119664
18	dhdhl	ENSDARG00000028336	406433	ZDB-GENE-040426-2180	GO:0008234 (cysteine-type peptidase activity), GO:0047837 (D-xylose 1-dehydrogenase (NADP+) activity), GO:0042843 (D-xylose catabolic process), GO:0016491 (oxidoreductase activity), GO:0051603 (proteolysis involved in cellular protein catabolic process), GO:0004197 (cysteine-type endopeptidase activity), GO:0005764 (lysosome), GO:0055114 (oxidation-reduction process), GO:0005829 (cytosol), GO:000…	ENSG00000104808 (0.0)	1.77576	0.0011794
1	dnajb1b	ENSDARG00000041394	327244	ZDB-GENE-030131-5455	GO:0005575 (cellular_component), GO:0051082 (unfolded protein binding), GO:0006457 (protein folding)	ENSG00000132002 (1.0)	1.77236	5.35589e-06
10	CU856539.1	ENSDARG00000010023	557306		GO:0003824 (catalytic activity), GO:0008152 (metabolic process), GO:0016740 (transferase activity), GO:0051377 (mannose-ethanolamine phosphotransferase activity), GO:0005215 (transporter activity), GO:0006506 (GPI anchor biosynthetic process), GO:0005789 (endoplasmic reticulum membrane), GO:0055085 (transmembrane transport), GO:0016021 (integral component of membrane)	ENSG00000148110 (1.0), ENSG00000196312 (1.0)	1.77103	1.49824e-07
17	hs1bp3	ENSDARG00000034222	553223	ZDB-GENE-131121-391	GO:0035091 (phosphatidylinositol binding)	ENSG00000118960 (1.0)	1.76997	0.000500485
8	si:dkey-6n6.2	ENSDARG00000058032	751683	ZDB-GENE-060503-173	GO:0006772 (thiamine metabolic process), GO:0016787 (hydrolase activity), GO:0044715 (8-oxo-dGDP phosphatase activity), GO:0005829 (cytosol)		1.76938	2.10653e-09
18	PRRT4 (1 of 2)	ENSDARG00000088343	101886739			ENSG00000224940 (1.0)	1.76688	4.09039e-05
12	chad	ENSDARG00000045071	394038	ZDB-GENE-040426-1130	GO:0005247 (voltage-gated chloride channel activity), GO:0008150 (biological_process), GO:0005216 (ion channel activity), GO:0006821 (chloride transport), GO:0006811 (ion transport), GO:0006810 (transport), GO:0016020 (membrane), GO:0055085 (transmembrane transport), GO:0005515 (protein binding), GO:0016021 (integral component of membrane)	ENSG00000136457 (1.0)	1.76651	0.00331618
12	cyp26a1	ENSDARG00000033999	30381	ZDB-GENE-990415-44	GO:0043823 (spheroidene monooxygenase activity), GO:0034928 (1-hydroxypyrene 6,7-monooxygenase activity), GO:0034903 (endosulfan ether monooxygenase activity), GO:0034888 (endosulfan monooxygenase I activity), GO:0034870 (pinacolone 5-monooxygenase activity), GO:0034858 (2-hydroxybenzothiazole monooxygenase activity), GO:0034786 (9-fluorenone-3,4-dioxygenase activity), GO:0018600 (alpha-pinene de…	ENSG00000095596 (1.0)	1.76546	0.00190767
5	lix1	ENSDARG00000052154	558010	ZDB-GENE-060526-123	GO:0097352 (autophagosome maturation), GO:0005737 (cytoplasm)	ENSG00000145721 (1.0)	1.7648	0.00115903
19	hivep1	ENSDARG00000103658	100000517	ZDB-GENE-070912-512	GO:0003676 (nucleic acid binding), GO:0007275 (multicellular organismal development), GO:0046872 (metal ion binding), GO:0005576 (extracellular region), GO:0008270 (zinc ion binding)	ENSG00000095951 (1.0)	1.76455	9.19315e-09
22	si:dkey-246e1.3	ENSDARG00000094533	567989	ZDB-GENE-070705-416	GO:0000166 (nucleotide binding), GO:0001731 (formation of translation preinitiation complex), GO:0005525 (GTP binding), GO:0003743 (translation initiation factor activity), GO:0006413 (translational initiation), GO:0006412 (translation), GO:0003924 (GTPase activity), GO:0005622 (intracellular)		1.76165	0.00157882
25	hapln3	ENSDARG00000045802	406374	ZDB-GENE-040426-2089	GO:0014013 (regulation of gliogenesis), GO:0060386 (synapse assembly involved in innervation), GO:0070073 (clustering of voltage-gated calcium channels), GO:0045634 (regulation of melanocyte differentiation), GO:0008152 (metabolic process), GO:0007416 (synapse assembly), GO:0007417 (central nervous system development), GO:0005540 (hyaluronic acid binding), GO:0005578 (proteinaceous extracellular …	ENSG00000140511 (1.0)	1.76134	3.31341e-06
6	si:dkey-249d8.1	ENSDARG00000095783	101883672	ZDB-GENE-110411-157	GO:0050727 (regulation of inflammatory response), GO:0006355 (regulation of transcription, DNA-templated)		1.7589	6.99057e-05
15	slc25a36b	ENSDARG00000015915	558307	ZDB-GENE-080219-28	GO:0006839 (mitochondrial transport), GO:0006810 (transport), GO:0031966 (mitochondrial membrane), GO:0016020 (membrane), GO:0055085 (transmembrane transport), GO:0016021 (integral component of membrane)	ENSG00000114120 (0.0)	1.75718	2.90182e-07
24	camk2n2	ENSDARG00000090424	436915	ZDB-GENE-040718-389	GO:0005575 (cellular_component), GO:0001933 (negative regulation of protein phosphorylation), GO:0006469 (negative regulation of protein kinase activity), GO:0004860 (protein kinase inhibitor activity), GO:0019901 (protein kinase binding)	ENSG00000163888 (1.0)	1.75582	1.49248e-10
9	si:dkey-281i8.1	ENSDARG00000104036		ZDB-GENE-060503-70	GO:0048865 (stem cell fate commitment), GO:0014831 (gastro-intestinal system smooth muscle contraction), GO:0019955 (cytokine binding), GO:0038093 (Fc receptor signaling pathway), GO:0038109 (Kit signaling pathway), GO:0004716 (receptor signaling protein tyrosine kinase activity), GO:1902362 (melanocyte apoptotic process), GO:0004714 (transmembrane receptor protein tyrosine kinase activity), GO:0…		1.75518	0.00199816
18	cpt1b	ENSDARG00000058285	449677	ZDB-GENE-041010-9	GO:0005575 (cellular_component), GO:0031110 (regulation of microtubule polymerization or depolymerization), GO:0009617 (response to bacterium), GO:0016746 (transferase activity, transferring acyl groups), GO:0016740 (transferase activity), GO:0031175 (neuron projection development), GO:0015631 (tubulin binding), GO:0043005 (neuron projection), GO:0007019 (microtubule depolymerization), GO:0051493…	ENSG00000205560 (1.0)	1.75466	2.50699e-05
23	slc25a33	ENSDARG00000039931	406436	ZDB-GENE-040426-2183	GO:0006810 (transport), GO:0016020 (membrane), GO:0005743 (mitochondrial inner membrane), GO:0005739 (mitochondrion), GO:0055085 (transmembrane transport), GO:0016021 (integral component of membrane)	ENSG00000171612 (1.0)	1.74871	1.27856e-12
16	zgc:91890	ENSDARG00000018980	431729	ZDB-GENE-040704-21	GO:0003674 (molecular_function), GO:0006810 (transport), GO:0016020 (membrane), GO:0005886 (plasma membrane), GO:0016021 (integral component of membrane)		1.74764	2.25031e-05
6	ctsz	ENSDARG00000043081	450022	ZDB-GENE-041010-139	GO:0015095 (magnesium ion transmembrane transporter activity), GO:0015693 (magnesium ion transport), GO:0008234 (cysteine-type peptidase activity), GO:0051603 (proteolysis involved in cellular protein catabolic process), GO:0004197 (cysteine-type endopeptidase activity), GO:0005764 (lysosome), GO:0005615 (extracellular space), GO:0006508 (proteolysis), GO:0016021 (integral component of membrane),…	ENSG00000101160 (1.0)	1.74667	6.94245e-06
9	sik1	ENSDARG00000058606	553465	ZDB-GENE-030131-9446	GO:0000166 (nucleotide binding), GO:0004672 (protein kinase activity), GO:0005524 (ATP binding), GO:0002028 (regulation of sodium ion transport), GO:0035556 (intracellular signal transduction), GO:0006468 (protein phosphorylation), GO:0004674 (protein serine/threonine kinase activity), GO:0005737 (cytoplasm)	ENSG00000142178 (1.0), ENSG00000275993 (1.0)	1.74606	0.000314105
4	vegfab	ENSDARG00000034700	558154	ZDB-GENE-030131-4605	GO:0051781 (positive regulation of cell division), GO:0002040 (sprouting angiogenesis), GO:0008201 (heparin binding), GO:0008083 (growth factor activity), GO:0016310 (phosphorylation), GO:0016020 (membrane), GO:0005515 (protein binding)	ENSG00000112715 (1.0)	1.74549	1.23598e-09
8	si:ch211-251b21.1	ENSDARG00000007275	571720	ZDB-GENE-060809-5	GO:0005216 (ion channel activity), GO:0006811 (ion transport), GO:0006810 (transport), GO:0008328 (ionotropic glutamate receptor complex), GO:0030054 (cell junction), GO:0045202 (synapse), GO:0016020 (membrane), GO:0004970 (ionotropic glutamate receptor activity), GO:0034220 (ion transmembrane transport), GO:0030425 (dendrite), GO:0035235 (ionotropic glutamate receptor signaling pathway), GO:0035…		1.74494	0.000356249
2	gbp2	ENSDARG00000038669	570622	ZDB-GENE-070912-618	GO:0000166 (nucleotide binding), GO:0005525 (GTP binding), GO:0003924 (GTPase activity)	ENSG00000117228 (0.0), ENSG00000162645 (0.0), ENSG00000154451 (0.0), ENSG00000162654 (0.0), ENSG00000117226 (0.0), ENSG00000183347 (0.0), ENSG00000213512 (0.0)	1.74425	0.000464345
12	tectb	ENSDARG00000045268	494051	ZDB-GENE-041212-16	GO:0005575 (cellular_component), GO:0048839 (inner ear development), GO:0031419 (cobalamin binding), GO:0048840 (otolith development), GO:0006810 (transport), GO:0005765 (lysosomal membrane), GO:0016020 (membrane), GO:0005764 (lysosome), GO:0016021 (integral component of membrane)	ENSG00000119913 (1.0)	1.74418	0.000534809
18	mapk6	ENSDARG00000032103	565830	ZDB-GENE-050420-7	GO:0004707 (MAP kinase activity), GO:0000166 (nucleotide binding), GO:0016740 (transferase activity), GO:0004672 (protein kinase activity), GO:0005524 (ATP binding), GO:0016301 (kinase activity), GO:0016310 (phosphorylation), GO:0006468 (protein phosphorylation)	ENSG00000069956 (1.0)	1.7436	2.29597e-07
11	GPR137B (1 of 2)	ENSDARG00000077608	101884293		GO:0035301 (Hedgehog signaling complex), GO:0045879 (negative regulation of smoothened signaling pathway), GO:0042995 (cell projection), GO:0000166 (nucleotide binding), GO:0072372 (primary cilium), GO:0005524 (ATP binding), GO:0005874 (microtubule), GO:0005856 (cytoskeleton), GO:0007224 (smoothened signaling pathway), GO:0005929 (cilium), GO:0021591 (ventricular system development), GO:0005871 (…	ENSG00000077585 (1.0)	1.74053	8.43564e-07
12	csnk1db	ENSDARG00000006125	406533	ZDB-GENE-040426-2385	GO:0000166 (nucleotide binding), GO:0016740 (transferase activity), GO:0004672 (protein kinase activity), GO:0005524 (ATP binding), GO:0018105 (peptidyl-serine phosphorylation), GO:0016301 (kinase activity), GO:0006897 (endocytosis), GO:0008360 (regulation of cell shape), GO:0016310 (phosphorylation), GO:0006468 (protein phosphorylation), GO:0004674 (protein serine/threonine kinase activity), GO:…	ENSG00000141551 (0.0)	1.73955	3.25687e-22
13	pgam1a	ENSDARG00000005423	323107	ZDB-GENE-030131-1827	GO:0016868 (intramolecular transferase activity, phosphotransferases), GO:0004619 (phosphoglycerate mutase activity), GO:0003824 (catalytic activity), GO:0008152 (metabolic process), GO:0016853 (isomerase activity), GO:0046538 (2,3-bisphosphoglycerate-dependent phosphoglycerate mutase activity), GO:0043456 (regulation of pentose-phosphate shunt), GO:0006094 (gluconeogenesis), GO:0006096 (glycolyt…	ENSG00000226784 (1.0), ENSG00000171314 (1.0)	1.73907	2.05071e-08
10	RNF208	ENSDARG00000078056	100526811		GO:0005856 (cytoskeleton), GO:0003779 (actin binding), GO:0008270 (zinc ion binding), GO:0005515 (protein binding)	ENSG00000212864 (1.0)	1.73662	4.98815e-10
6	lrrc15	ENSDARG00000070792	791200	ZDB-GENE-031113-8	GO:0002756 (MyD88-independent toll-like receptor signaling pathway), GO:0001819 (positive regulation of cytokine production), GO:0034138 (toll-like receptor 3 signaling pathway), GO:0004697 (protein kinase C activity), GO:0050729 (positive regulation of inflammatory response), GO:0032722 (positive regulation of chemokine production), GO:0000166 (nucleotide binding), GO:0016740 (transferase activi…	ENSG00000172061 (1.0)	1.73495	0.00120875
7	creb3l1	ENSDARG00000015793	338317	ZDB-GENE-030219-181	GO:0034508 (centromere complex assembly), GO:0035497 (cAMP response element binding), GO:0030968 (endoplasmic reticulum unfolded protein response), GO:0000776 (kinetochore), GO:0043565 (sequence-specific DNA binding), GO:0045944 (positive regulation of transcription from RNA polymerase II promoter), GO:0003700 (transcription factor activity, sequence-specific DNA binding), GO:0006355 (regulation …	ENSG00000157613 (1.0)	1.73462	6.19703e-05
15	hic1	ENSDARG00000055493	436585	ZDB-GENE-040713-2	GO:0003676 (nucleic acid binding), GO:0046872 (metal ion binding), GO:0008630 (intrinsic apoptotic signaling pathway in response to DNA damage), GO:0000122 (negative regulation of transcription from RNA polymerase II promoter), GO:0005515 (protein binding), GO:0003677 (DNA binding), GO:0003700 (transcription factor activity, sequence-specific DNA binding), GO:0005634 (nucleus)	ENSG00000177374 (1.0)	1.73436	3.37983e-05
15	si:dkey-46i14.11	ENSDARG00000096873					1.73427	2.00246e-05
7	si:dkey-78a14.5	ENSDARG00000036067	795256	ZDB-GENE-110407-16	GO:0003676 (nucleic acid binding), GO:0016407 (acetyltransferase activity), GO:0008152 (metabolic process), GO:0016746 (transferase activity, transferring acyl groups), GO:0000166 (nucleotide binding), GO:0016740 (transferase activity), GO:0006397 (mRNA processing), GO:0003723 (RNA binding), GO:0005634 (nucleus), GO:0003674 (molecular_function), GO:0008150 (biological_process), GO:0005768 (endoso…	ENSG00000171428 (1.0), ENSG00000156006 (1.0)	1.73362	4.44685e-07
23	si:dkey-12m15.4	ENSDARG00000102292					1.73199	0.00150361
9	cox17	ENSDARG00000069920	447914	ZDB-GENE-040912-91	GO:0006825 (copper ion transport), GO:0046688 (response to copper ion), GO:0016531 (copper chaperone activity), GO:0005758 (mitochondrial intermembrane space), GO:0005507 (copper ion binding)	ENSG00000138495 (0.0)	1.73093	1.20653e-11
20	ppap2b	ENSDARG00000059933	557680	ZDB-GENE-060526-241	GO:0006644 (phospholipid metabolic process), GO:0001034 (RNA polymerase III transcription factor activity, sequence-specific DNA binding), GO:0030111 (regulation of Wnt signaling pathway), GO:0003824 (catalytic activity), GO:0003707 (steroid hormone receptor activity), GO:0046872 (metal ion binding), GO:0042577 (lipid phosphatase activity), GO:0016020 (membrane), GO:0043401 (steroid hormone media…	ENSG00000162407 (0.0)	1.73034	4.00418e-08
22	ip6k1	ENSDARG00000073744	564478	ZDB-GENE-110317-2	GO:0008440 (inositol-1,4,5-trisphosphate 3-kinase activity), GO:0043169 (cation binding), GO:0004722 (protein serine/threonine phosphatase activity), GO:0003824 (catalytic activity), GO:0016740 (transferase activity), GO:0004721 (phosphoprotein phosphatase activity), GO:0046872 (metal ion binding), GO:0016787 (hydrolase activity), GO:0016301 (kinase activity), GO:0016310 (phosphorylation), GO:000…	ENSG00000176095 (1.0)	1.73008	3.10658e-24
3	jmjd6	ENSDARG00000102896	266962	ZDB-GENE-040426-17	GO:0000907 (sulfonate dioxygenase activity), GO:0019798 (procollagen-proline dioxygenase activity), GO:0052634 (C-19 gibberellin 2-beta-dioxygenase activity), GO:0034792 (hypophosphite dioxygenase activity), GO:0052635 (C-20 gibberellin 2-beta-dioxygenase activity), GO:0043734 (DNA-N1-methyladenine dioxygenase activity), GO:0018602 (2,4-dichlorophenoxyacetate alpha-ketoglutarate dioxygenase activ…	ENSG00000070495 (1.0)	1.72815	5.68443e-08
21	trpc6a	ENSDARG00000056625	563989	ZDB-GENE-040724-114	GO:0005216 (ion channel activity), GO:0006811 (ion transport), GO:0006810 (transport), GO:0070679 (inositol 1,4,5 trisphosphate binding), GO:0015279 (store-operated calcium channel activity), GO:0006828 (manganese ion transport), GO:0051480 (cytosolic calcium ion homeostasis), GO:0070588 (calcium ion transmembrane transport), GO:0016020 (membrane), GO:0005887 (integral component of plasma membran…	ENSG00000137672 (1.0)	1.7262	1.09452e-06
10	kcnip3b	ENSDARG00000017880	393755	ZDB-GENE-040426-1752	GO:0046872 (metal ion binding), GO:0031018 (endocrine pancreas development), GO:0005509 (calcium ion binding)	ENSG00000115041 (1.0)	1.72439	0.000146021
8	neflb	ENSDARG00000012426	664698	ZDB-GENE-060312-44	GO:0005883 (neurofilament), GO:0003674 (molecular_function), GO:0005575 (cellular_component), GO:0008150 (biological_process), GO:0005882 (intermediate filament), GO:0005198 (structural molecule activity)	ENSG00000277586 (1.0)	1.72292	0.00328897
23	tspan2b	ENSDARG00000059202	101883842	ZDB-GENE-100922-60	GO:0007283 (spermatogenesis), GO:0003723 (RNA binding), GO:0016020 (membrane), GO:0016021 (integral component of membrane)	ENSG00000134198 (1.0)	1.72215	0.000709086
16	cgna	ENSDARG00000055607	561423	ZDB-GENE-100921-78	GO:0003774 (motor activity), GO:0016459 (myosin complex), GO:0005575 (cellular_component), GO:0008150 (biological_process)	ENSG00000143375 (1.0)	1.72202	0.000153392
9	si:ch211-224m9.4	ENSDARG00000093471					1.72059	0.000338585
18	si:ch211-195m9.3	ENSDARG00000096365	100332163	ZDB-GENE-120215-210	GO:0000166 (nucleotide binding), GO:0016740 (transferase activity), GO:0005524 (ATP binding), GO:0016773 (phosphotransferase activity, alcohol group as acceptor), GO:0016301 (kinase activity), GO:0046983 (protein dimerization activity), GO:0016310 (phosphorylation), GO:0004674 (protein serine/threonine kinase activity), GO:0000724 (double-strand break repair via homologous recombination), GO:0008…		1.71859	8.58821e-05
3	zgc:109949	ENSDARG00000103413	553764	ZDB-GENE-050522-166	GO:0003674 (molecular_function), GO:0005575 (cellular_component), GO:0008150 (biological_process)		1.718	4.71817e-05
3	ppap2d	ENSDARG00000069940	559124	ZDB-GENE-061201-42	GO:0030296 (protein tyrosine kinase activator activity), GO:0003824 (catalytic activity), GO:0016020 (membrane), GO:0005737 (cytoplasm)		1.71614	6.40577e-08
20	klf11a	ENSDARG00000030844	560787	ZDB-GENE-030131-3568	GO:0003676 (nucleic acid binding), GO:0046872 (metal ion binding)	ENSG00000172059 (1.0)	1.71491	0.00128133
9	kctd12.1	ENSDARG00000069843	373865	ZDB-GENE-030902-5	GO:0051260 (protein homooligomerization), GO:0048814 (regulation of dendrite morphogenesis), GO:0021986 (habenula development), GO:0006811 (ion transport), GO:0006810 (transport), GO:0005515 (protein binding)	ENSG00000178695 (0.0)	1.71472	0.000114745
12	RHOBTB1	ENSDARG00000079468	100537290		GO:0006000 (fructose metabolic process), GO:0003873 (6-phosphofructo-2-kinase activity), GO:0006003 (fructose 2,6-bisphosphate metabolic process), GO:0003824 (catalytic activity), GO:0008152 (metabolic process), GO:0007264 (small GTPase mediated signal transduction), GO:0005524 (ATP binding), GO:0005525 (GTP binding), GO:0015031 (protein transport), GO:0007165 (signal transduction), GO:0016020 (m…	ENSG00000072422 (1.0)	1.7121	0.00186158
6	fam65c	ENSDARG00000020979	503535	ZDB-GENE-050220-13	GO:0005488 (binding), GO:0005575 (cellular_component), GO:0008150 (biological_process), GO:0015280 (ligand-gated sodium channel activity), GO:0006811 (ion transport), GO:0005272 (sodium channel activity), GO:0006814 (sodium ion transport), GO:0006810 (transport), GO:0016020 (membrane), GO:0005886 (plasma membrane), GO:0016021 (integral component of membrane)	ENSG00000042062 (1.0)	1.7072	0.00281853
24	cox4i1l	ENSDARG00000012388	402880	ZDB-GENE-130814-2	GO:0008150 (biological_process), GO:0005576 (extracellular region), GO:0005179 (hormone activity), GO:0004129 (cytochrome-c oxidase activity), GO:0005777 (peroxisome), GO:0005778 (peroxisomal membrane), GO:0016020 (membrane), GO:0005886 (plasma membrane), GO:0016021 (integral component of membrane), GO:0000166 (nucleotide binding), GO:0005524 (ATP binding), GO:0005874 (microtubule), GO:0005871 (k…		1.70621	0.000488161
24	crp7	ENSDARG00000071456	100124600	ZDB-GENE-070822-13	GO:0003674 (molecular_function), GO:0005575 (cellular_component), GO:0008150 (biological_process), GO:0042981 (regulation of apoptotic process), GO:0043065 (positive regulation of apoptotic process)		1.70533	2.823e-06
8	TNFRSF14 (1 of 8)	ENSDARG00000068966	100535903	ZDB-GENE-081105-144	GO:0007165 (signal transduction), GO:0005515 (protein binding), GO:0003676 (nucleic acid binding), GO:0046872 (metal ion binding)	ENSG00000157873 (1.0)	1.70509	0.000854585
6	si:dkey-28n18.12	ENSDARG00000098407					1.7046	1.34525e-06
24	PLEKHA4	ENSDARG00000071460	101883353	ZDB-GENE-060503-692	GO:0004714 (transmembrane receptor protein tyrosine kinase activity), GO:0060027 (convergent extension involved in gastrulation), GO:0004713 (protein tyrosine kinase activity), GO:0000166 (nucleotide binding), GO:0016740 (transferase activity), GO:0004672 (protein kinase activity), GO:0005524 (ATP binding), GO:0016301 (kinase activity), GO:0007169 (transmembrane receptor protein tyrosine kinase s…	ENSG00000105559 (1.0)	1.70438	2.73329e-06
23	ppp1r14c	ENSDARG00000077341	568055	ZDB-GENE-050706-92	GO:0042325 (regulation of phosphorylation), GO:0005737 (cytoplasm)	ENSG00000198729 (1.0)	1.70432	1.51603e-08
13	CNNM1	ENSDARG00000078087			GO:0071391 (cellular response to estrogen stimulus)	ENSG00000119946 (1.0)	1.70419	6.77463e-08
23	lamb2l	ENSDARG00000033950	553337	ZDB-GENE-030131-4205	GO:0005515 (protein binding)		1.70293	1.12808e-06
9	itgb5	ENSDARG00000012942	563556	ZDB-GENE-030131-6022	GO:0008305 (integrin complex), GO:0007229 (integrin-mediated signaling pathway), GO:0007155 (cell adhesion), GO:0016020 (membrane), GO:0004872 (receptor activity), GO:0016021 (integral component of membrane)	ENSG00000082781 (1.0)	1.70256	5.12786e-09
15	fam101b	ENSDARG00000093931	100286814	ZDB-GENE-090409-1	GO:0003836 (beta-galactoside (CMP) alpha-2,3-sialyltransferase activity), GO:0008373 (sialyltransferase activity), GO:0016757 (transferase activity, transferring glycosyl groups), GO:0016740 (transferase activity), GO:0006486 (protein glycosylation), GO:0030173 (integral component of Golgi membrane), GO:0005794 (Golgi apparatus), GO:0016020 (membrane), GO:0016021 (integral component of membrane),…	ENSG00000183688 (1.0)	1.70092	3.80887e-06
5	nrarpb	ENSDARG00000018958	353225	ZDB-GENE-030515-7	GO:0002043 (blood vessel endothelial cell proliferation involved in sprouting angiogenesis), GO:0007219 (Notch signaling pathway), GO:0001569 (patterning of blood vessels), GO:0007275 (multicellular organismal development), GO:0001938 (positive regulation of endothelial cell proliferation), GO:0002040 (sprouting angiogenesis), GO:0022407 (regulation of cell-cell adhesion), GO:0005515 (protein bin…	ENSG00000198435 (0.0)	1.69936	5.55871e-06
22	rad54l2	ENSDARG00000063031	558947	ZDB-GENE-030131-3097	GO:0005524 (ATP binding)	ENSG00000164080 (1.0)	1.69825	1.16879e-09
15	si:ch73-95l15.5	ENSDARG00000087596	565630	ZDB-GENE-030131-3481	GO:0003674 (molecular_function), GO:0005575 (cellular_component), GO:0008150 (biological_process), GO:0046872 (metal ion binding)		1.6982	0.000477019
9	hecw2a	ENSDARG00000062447		ZDB-GENE-090311-22	GO:0005581 (collagen trimer), GO:0016874 (ligase activity), GO:0005201 (extracellular matrix structural constituent), GO:0042787 (protein ubiquitination involved in ubiquitin-dependent protein catabolic process), GO:0004842 (ubiquitin-protein transferase activity), GO:0005515 (protein binding), GO:0005737 (cytoplasm)	ENSG00000138411 (1.0)	1.69652	3.43459e-05
8	orai1a	ENSDARG00000011515		ZDB-GENE-110721-1	GO:0031125 (rRNA 3'-end processing), GO:0034475 (U4 snRNA 3'-end processing), GO:0000177 (cytoplasmic exosome (RNase complex)), GO:0016075 (rRNA catabolic process), GO:0000176 (nuclear exosome (RNase complex)), GO:0071028 (nuclear mRNA surveillance), GO:0071051 (polyadenylation-dependent snoRNA 3'-end processing), GO:0034427 (nuclear-transcribed mRNA catabolic process, exonucleolytic, 3'-5'), GO:…	ENSG00000276045 (1.0)	1.69577	0.00318548
7	fhod1	ENSDARG00000051768	503946	ZDB-GENE-110623-4	GO:0005488 (binding)	ENSG00000135723 (0.0)	1.69537	0.00316601
1	asb5b	ENSDARG00000053222	550449	ZDB-GENE-050417-271	GO:0003674 (molecular_function), GO:0035556 (intracellular signal transduction), GO:0016567 (protein ubiquitination), GO:0005515 (protein binding), GO:0003676 (nucleic acid binding), GO:0072576 (liver morphogenesis), GO:0016607 (nuclear speck), GO:0004386 (helicase activity), GO:0000166 (nucleotide binding), GO:0048546 (digestive tract morphogenesis), GO:0031017 (exocrine pancreas development), G…	ENSG00000164122 (1.0)	1.69438	4.58746e-08
6	glulb	ENSDARG00000100003	336473	ZDB-GENE-030131-8417	GO:0006542 (glutamine biosynthetic process), GO:0006807 (nitrogen compound metabolic process), GO:0004356 (glutamate-ammonia ligase activity), GO:0003824 (catalytic activity), GO:0016874 (ligase activity), GO:0000166 (nucleotide binding), GO:0005524 (ATP binding)	ENSG00000135821 (1.0)	1.69379	0.00121996
4	ucn3l	ENSDARG00000087241	100003848	ZDB-GENE-060130-250	GO:0051431 (corticotropin-releasing hormone receptor 2 binding), GO:0006950 (response to stress), GO:0031669 (cellular response to nutrient levels), GO:0007586 (digestion), GO:0007189 (adenylate cyclase-activating G-protein coupled receptor signaling pathway), GO:0001664 (G-protein coupled receptor binding), GO:0005615 (extracellular space)	ENSG00000178473 (1.0)	1.69268	6.18673e-05
6	inpp4ab	ENSDARG00000070995	792527	ZDB-GENE-081104-521	GO:0005515 (protein binding), GO:0031225 (anchored component of membrane), GO:0007155 (cell adhesion), GO:0016020 (membrane), GO:0005886 (plasma membrane)	ENSG00000040933 (0.0)	1.68996	8.11999e-09
9	hspe1	ENSDARG00000056167	58041	ZDB-GENE-000906-2	GO:0006457 (protein folding), GO:0005737 (cytoplasm), GO:0051082 (unfolded protein binding), GO:0005509 (calcium ion binding), GO:0006418 (tRNA aminoacylation for protein translation), GO:0004812 (aminoacyl-tRNA ligase activity), GO:0000166 (nucleotide binding), GO:0005524 (ATP binding), GO:0006423 (cysteinyl-tRNA aminoacylation), GO:0005829 (cytosol), GO:0004817 (cysteine-tRNA ligase activity)	ENSG00000115541 (1.0)	1.6895	1.19014e-07
8	plat	ENSDARG00000062707	100320028	ZDB-GENE-081104-181	GO:0005883 (neurofilament), GO:0031639 (plasminogen activation), GO:0008236 (serine-type peptidase activity), GO:0005882 (intermediate filament), GO:0008233 (peptidase activity), GO:0016787 (hydrolase activity), GO:0005576 (extracellular region), GO:0048812 (neuron projection morphogenesis), GO:0007399 (nervous system development), GO:0005198 (structural molecule activity), GO:0004252 (serine-typ…	ENSG00000104368 (1.0)	1.6893	9.11031e-06
21	diablob	ENSDARG00000014956	570425	ZDB-GENE-070112-202	GO:0006919 (activation of cysteine-type endopeptidase activity involved in apoptotic process), GO:0006915 (apoptotic process), GO:0005739 (mitochondrion), GO:0048856 (anatomical structure development), GO:0000977 (RNA polymerase II regulatory region sequence-specific DNA binding), GO:0006366 (transcription from RNA polymerase II promoter), GO:0000981 (RNA polymerase II transcription factor activi…	ENSG00000184047 (1.0)	1.68856	0.000419069
8	gpr37l1b	ENSDARG00000056774	567796	ZDB-GENE-081104-324	GO:0016021 (integral component of membrane), GO:0007186 (G-protein coupled receptor signaling pathway), GO:0004930 (G-protein coupled receptor activity)	ENSG00000170075 (1.0)	1.68634	1.37915e-05
5	hmbsa	ENSDARG00000008840	394129	ZDB-GENE-040426-1375	GO:0004418 (hydroxymethylbilane synthase activity), GO:0018160 (peptidyl-pyrromethane cofactor linkage), GO:0009058 (biosynthetic process), GO:0033014 (tetrapyrrole biosynthetic process), GO:0003870 (5-aminolevulinate synthase activity), GO:0006778 (porphyrin-containing compound metabolic process), GO:0020027 (hemoglobin metabolic process), GO:0001666 (response to hypoxia), GO:0042541 (hemoglobin…	ENSG00000256269 (1.0)	1.68609	0.0010981
18	si:ch211-235f12.2	ENSDARG00000092119		ZDB-GENE-050419-113	GO:0031338 (regulation of vesicle fusion), GO:0042995 (cell projection), GO:0000166 (nucleotide binding), GO:0030030 (cell projection organization), GO:0007264 (small GTPase mediated signal transduction), GO:0034613 (cellular protein localization), GO:0006810 (transport), GO:0005525 (GTP binding), GO:0017157 (regulation of exocytosis), GO:0015031 (protein transport), GO:0005856 (cytoskeleton), GO…		1.68592	7.164e-06
11	si:dkey-183j2.10	ENSDARG00000070511	100151589	ZDB-GENE-130530-729	GO:0042255 (ribosome assembly), GO:0003723 (RNA binding), GO:0016020 (membrane), GO:0004970 (ionotropic glutamate receptor activity), GO:0005234 (extracellular-glutamate-gated ion channel activity), GO:0005730 (nucleolus), GO:0042254 (ribosome biogenesis), GO:0005634 (nucleus)		1.68555	0.00160071
16	ttyh1	ENSDARG00000076804	100537642	ZDB-GENE-100922-257	GO:0006821 (chloride transport), GO:0034707 (chloride channel complex), GO:0006811 (ion transport), GO:0006810 (transport), GO:0005254 (chloride channel activity), GO:0016020 (membrane), GO:0005886 (plasma membrane), GO:0016021 (integral component of membrane), GO:0003676 (nucleic acid binding), GO:0046872 (metal ion binding)	ENSG00000167614 (1.0)	1.68505	1.27939e-25
25	cecr5	ENSDARG00000105077	100137610	ZDB-GENE-080220-59	GO:0005575 (cellular_component)	ENSG00000069998 (1.0)	1.68465	3.22759e-05
17	fabp10b	ENSDARG00000091101		ZDB-GENE-100217-2	GO:0008289 (lipid binding), GO:0006810 (transport), GO:0005215 (transporter activity), GO:0005576 (extracellular region), GO:0000124 (SAGA complex), GO:0003712 (transcription cofactor activity)		1.68456	0.00268093
7	mdka	ENSDARG00000036036	30277	ZDB-GENE-990621-1	GO:0005391 (sodium:potassium-exchanging ATPase activity), GO:0001841 (neural tube formation), GO:0006813 (potassium ion transport), GO:0000166 (nucleotide binding), GO:0006814 (sodium ion transport), GO:0005524 (ATP binding), GO:0046872 (metal ion binding), GO:0016787 (hydrolase activity), GO:0008083 (growth factor activity), GO:0005794 (Golgi apparatus), GO:0016020 (membrane), GO:0051726 (regula…	ENSG00000110492 (1.0)	1.68396	0.000206882
3	si:ch211-66e2.5	ENSDARG00000091579	100150500	ZDB-GENE-131121-180	GO:0016705 (oxidoreductase activity, acting on paired donors, with incorporation or reduction of molecular oxygen), GO:0005506 (iron ion binding), GO:0020037 (heme binding), GO:0055114 (oxidation-reduction process), GO:0005515 (protein binding)		1.68371	0.000128655
24	nog2	ENSDARG00000043066	30185	ZDB-GENE-991206-14	GO:0003674 (molecular_function), GO:0016740 (transferase activity), GO:0007275 (multicellular organismal development), GO:0030514 (negative regulation of BMP signaling pathway), GO:0016301 (kinase activity), GO:0005576 (extracellular region), GO:0004385 (guanylate kinase activity), GO:0006163 (purine nucleotide metabolic process), GO:0001501 (skeletal system development), GO:0007399 (nervous syst…		1.67885	0.000120282
8	plod1a	ENSDARG00000059746	777635	ZDB-GENE-030131-3165	GO:0008475 (procollagen-lysine 5-dioxygenase activity), GO:0016705 (oxidoreductase activity, acting on paired donors, with incorporation or reduction of molecular oxygen), GO:0016706 (oxidoreductase activity, acting on paired donors, with incorporation or reduction of molecular oxygen, 2-oxoglutarate as one donor, and incorporation of one atom each of oxygen into both donors), GO:0005506 (iron io…	ENSG00000083444 (0.0)	1.6771	0.000351421
18	pkma	ENSDARG00000099730	335817	ZDB-GENE-031201-4	GO:0004743 (pyruvate kinase activity), GO:0030955 (potassium ion binding), GO:0005575 (cellular_component), GO:0003824 (catalytic activity), GO:0016740 (transferase activity), GO:0016301 (kinase activity), GO:0016310 (phosphorylation), GO:0006096 (glycolytic process), GO:0000287 (magnesium ion binding), GO:0008080 (N-acetyltransferase activity), GO:0060088 (auditory receptor cell stereocilium org…	ENSG00000067225 (1.0)	1.67508	1.74743e-20
21	pgk1	ENSDARG00000054191	406696	ZDB-GENE-040426-2711	GO:0004618 (phosphoglycerate kinase activity), GO:0001666 (response to hypoxia), GO:0000166 (nucleotide binding), GO:0016740 (transferase activity), GO:0005524 (ATP binding), GO:0016301 (kinase activity), GO:0016310 (phosphorylation), GO:0006096 (glycolytic process)	ENSG00000170950 (1.0), ENSG00000102144 (1.0)	1.67449	1.6482e-14
10	dhrs13a.1	ENSDARG00000026322	492491	ZDB-GENE-041114-58	GO:0005575 (cellular_component), GO:0008152 (metabolic process), GO:0046983 (protein dimerization activity), GO:0016491 (oxidoreductase activity), GO:0003677 (DNA binding), GO:0003700 (transcription factor activity, sequence-specific DNA binding), GO:0006355 (regulation of transcription, DNA-templated), GO:0005634 (nucleus), GO:0004960 (thromboxane receptor activity), GO:0004957 (prostaglandin E …	ENSG00000167536 (1.0)	1.67307	2.03444e-12
18	pld3	ENSDARG00000068199	571938	ZDB-GENE-050419-212	GO:0003824 (catalytic activity)	ENSG00000105223 (1.0)	1.67291	0.000292298
23	sh3bgrl2	ENSDARG00000036878	431744	ZDB-GENE-040704-38	GO:0008150 (biological_process), GO:0017124 (SH3 domain binding), GO:0005634 (nucleus)	ENSG00000198478 (1.0)	1.67241	3.94746e-06
15	smc4	ENSDARG00000038882	192332	ZDB-GENE-020419-21	GO:0005694 (chromosome), GO:0051276 (chromosome organization), GO:0005524 (ATP binding), GO:0005515 (protein binding), GO:0005634 (nucleus), GO:0046872 (metal ion binding)	ENSG00000113810 (1.0)	1.6721	0.00181029
7	PAPD5	ENSDARG00000060071			GO:0014003 (oligodendrocyte development), GO:0016779 (nucleotidyltransferase activity), GO:0046983 (protein dimerization activity), GO:0003700 (transcription factor activity, sequence-specific DNA binding), GO:0006351 (transcription, DNA-templated), GO:0006355 (regulation of transcription, DNA-templated)	ENSG00000121274 (1.0)	1.67205	7.62514e-09
20	slc16a10	ENSDARG00000020984	566499	ZDB-GENE-040724-214	GO:0015173 (aromatic amino acid transmembrane transporter activity), GO:0015349 (thyroid hormone transmembrane transporter activity), GO:0005215 (transporter activity), GO:0016020 (membrane), GO:0034220 (ion transmembrane transport), GO:0005887 (integral component of plasma membrane), GO:0005886 (plasma membrane), GO:0055085 (transmembrane transport), GO:0016021 (integral component of membrane)	ENSG00000112394 (0.0)	1.67144	0.000105808
23	tnfrsf9a	ENSDARG00000060498	678622	ZDB-GENE-060421-8213	GO:0005575 (cellular_component), GO:0008150 (biological_process), GO:0005515 (protein binding)	ENSG00000049249 (1.0)	1.67104	0.0010939
5	si:dkey-112e17.1	ENSDARG00000093201		ZDB-GENE-060526-193	GO:1990167 (protein K27-linked deubiquitination), GO:0006986 (response to unfolded protein), GO:0008234 (cysteine-type peptidase activity), GO:0008233 (peptidase activity), GO:1990168 (protein K33-linked deubiquitination), GO:0030968 (endoplasmic reticulum unfolded protein response), GO:0046872 (metal ion binding), GO:0016787 (hydrolase activity), GO:0035523 (protein K29-linked deubiquitination),…		1.67058	2.30066e-05
24	arhgap29a	ENSDARG00000026329	564805	ZDB-GENE-030131-9510	GO:0046872 (metal ion binding), GO:0035556 (intracellular signal transduction), GO:0007165 (signal transduction)	ENSG00000137962 (1.0)	1.66993	4.43064e-05
24	arhgap29a	ENSDARG00000097330					1.66824	0.00132806
8	pola2	ENSDARG00000015070	322059	ZDB-GENE-030131-778	GO:0006270 (DNA replication initiation), GO:0003887 (DNA-directed DNA polymerase activity), GO:0006260 (DNA replication), GO:0046982 (protein heterodimerization activity), GO:0005658 (alpha DNA polymerase:primase complex), GO:0003677 (DNA binding), GO:0005634 (nucleus)	ENSG00000014138 (0.0)	1.66821	0.00267492
20	kdr	ENSDARG00000017321	554230	ZDB-GENE-041001-112	GO:0005021 (vascular endothelial growth factor-activated receptor activity), GO:0051084 ('de novo' posttranslational protein folding), GO:0045041 (protein import into mitochondrial intermembrane space), GO:0022417 (protein maturation by protein folding), GO:0004714 (transmembrane receptor protein tyrosine kinase activity), GO:0004713 (protein tyrosine kinase activity), GO:0000166 (nucleotide bind…	ENSG00000128052 (1.0)	1.66783	8.44166e-07
4	smo	ENSDARG00000002952	30225	ZDB-GENE-980526-89	GO:0060844 (arterial endothelial cell fate commitment), GO:0048745 (smooth muscle tissue development), GO:0060956 (endocardial cell differentiation), GO:0072175 (epithelial tube formation), GO:0008142 (oxysterol binding), GO:0021587 (cerebellum morphogenesis), GO:0035479 (angioblast cell migration from lateral mesoderm to midline), GO:0048795 (swim bladder morphogenesis), GO:0048557 (embryonic di…	ENSG00000128602 (0.0)	1.6654	0.00114583
13	HTRA2 (2 of 24)	ENSDARG00000069909		ZDB-GENE-081028-32	GO:0004252 (serine-type endopeptidase activity), GO:0006508 (proteolysis), GO:0005515 (protein binding)	ENSG00000115317 (1.0)	1.66464	0.000614537
13	smoc2	ENSDARG00000088157	266988	ZDB-GENE-021031-5	GO:0036459 (ubiquitinyl hydrolase activity), GO:0021551 (central nervous system morphogenesis), GO:0030510 (regulation of BMP signaling pathway), GO:0008234 (cysteine-type peptidase activity), GO:0042476 (odontogenesis), GO:0048703 (embryonic viscerocranium morphogenesis), GO:0008233 (peptidase activity), GO:0046872 (metal ion binding), GO:0016787 (hydrolase activity), GO:0006511 (ubiquitin-depen…	ENSG00000112562 (1.0)	1.66402	0.000469439
8	qars	ENSDARG00000010316	394188	ZDB-GENE-040426-1011	GO:0006425 (glutaminyl-tRNA aminoacylation), GO:0004819 (glutamine-tRNA ligase activity), GO:0016876 (ligase activity, forming aminoacyl-tRNA and related compounds), GO:0006418 (tRNA aminoacylation for protein translation), GO:0004812 (aminoacyl-tRNA ligase activity), GO:0016874 (ligase activity), GO:0000166 (nucleotide binding), GO:0043039 (tRNA aminoacylation), GO:0005524 (ATP binding), GO:0006…	ENSG00000172053 (0.0)	1.66361	0.000546002
21	zgc:165573	ENSDARG00000102482	100073329	['ZDB-GENE-091118-113', 'ZDB-GENE-070615-27']	GO:0003674 (molecular_function), GO:0008150 (biological_process), GO:0016020 (membrane), GO:0016021 (integral component of membrane)		1.66272	6.681e-06
18	st3gal4	ENSDARG00000041006	504044	ZDB-GENE-050309-174	GO:0008373 (sialyltransferase activity), GO:0003824 (catalytic activity), GO:0016757 (transferase activity, transferring glycosyl groups), GO:0016740 (transferase activity), GO:0006486 (protein glycosylation), GO:0030173 (integral component of Golgi membrane), GO:0005794 (Golgi apparatus), GO:0016020 (membrane), GO:0016021 (integral component of membrane)	ENSG00000110080 (1.0)	1.66236	2.08428e-05
10	pora	ENSDARG00000055092	568202	ZDB-GENE-050809-121	GO:0045010 (actin nucleation), GO:0005506 (iron ion binding), GO:0010181 (FMN binding), GO:0005884 (actin filament), GO:0016491 (oxidoreductase activity), GO:0003958 (NADPH-hemoprotein reductase activity), GO:0005789 (endoplasmic reticulum membrane), GO:0016020 (membrane), GO:0008017 (microtubule binding), GO:0055114 (oxidation-reduction process), GO:0016709 (oxidoreductase activity, acting on pa…	ENSG00000127948 (1.0)	1.66112	1.80597e-07
13	rgra	ENSDARG00000054890	550575	ZDB-GENE-040924-6	GO:0004950 (chemokine receptor activity), GO:0005575 (cellular_component), GO:0007602 (phototransduction), GO:0008236 (serine-type peptidase activity), GO:0007601 (visual perception), GO:0008233 (peptidase activity), GO:0016787 (hydrolase activity), GO:0006935 (chemotaxis), GO:0007165 (signal transduction), GO:0016020 (membrane), GO:0004252 (serine-type endopeptidase activity), GO:0004871 (signal…	ENSG00000148604 (1.0)	1.65999	3.98718e-06
2	si:dkey-208k22.1	ENSDARG00000093462					1.65978	0.00203489
10	phldb2a	ENSDARG00000079889	570807	ZDB-GENE-091118-9	GO:0003674 (molecular_function), GO:0005575 (cellular_component), GO:0008150 (biological_process), GO:0005515 (protein binding), GO:0008270 (zinc ion binding), GO:0003700 (transcription factor activity, sequence-specific DNA binding), GO:0006355 (regulation of transcription, DNA-templated), GO:0005634 (nucleus)	ENSG00000144824 (1.0)	1.65943	0.00247392
24	boc	ENSDARG00000074335	334628	ZDB-GENE-030131-6560	GO:0031290 (retinal ganglion cell axon guidance), GO:0008589 (regulation of smoothened signaling pathway), GO:0042802 (identical protein binding), GO:0005515 (protein binding), GO:0007411 (axon guidance)	ENSG00000144857 (1.0)	1.65932	5.05043e-05
20	syt14b	ENSDARG00000001891	561547	ZDB-GENE-041014-36	GO:0060026 (convergent extension), GO:0061061 (muscle structure development), GO:0000166 (nucleotide binding), GO:0030276 (clathrin binding), GO:0005525 (GTP binding), GO:0016079 (synaptic vesicle exocytosis), GO:0019905 (syntaxin binding), GO:0006897 (endocytosis), GO:0005874 (microtubule), GO:0005509 (calcium ion binding), GO:0005886 (plasma membrane), GO:0003924 (GTPase activity), GO:0005515 (…	ENSG00000143469 (1.0)	1.65898	5.93098e-05
19	mcl1a	ENSDARG00000009779	58122	ZDB-GENE-000511-7	GO:0001894 (tissue homeostasis), GO:0045839 (negative regulation of mitotic nuclear division), GO:0070469 (respiratory chain), GO:0043154 (negative regulation of cysteine-type endopeptidase activity involved in apoptotic process), GO:0006810 (transport), GO:0008137 (NADH dehydrogenase (ubiquinone) activity), GO:0003954 (NADH dehydrogenase activity), GO:0006120 (mitochondrial electron transport, N…	ENSG00000143384 (1.0)	1.6581	0.00125739
12	sult2st1	ENSDARG00000033170	338214	ZDB-GENE-030219-114	GO:0080131 (hydroxyjasmonate sulfotransferase activity), GO:0050694 (galactose 3-O-sulfotransferase activity), GO:0018727 (2-phenanthrol sulfotransferase activity), GO:0018724 (4-phenanthrol sulfotransferase activity), GO:0018721 (trans-9R,10R-dihydrodiolphenanthrene sulfotransferase activity), GO:0001517 (N-acetylglucosamine 6-O-sulfotransferase activity), GO:0051922 (cholesterol sulfotransferas…	ENSG00000088002 (0.0), ENSG00000105398 (0.0)	1.65607	0.00026482
10	CU929225.1	ENSDARG00000060688	101883816		GO:0016525 (negative regulation of angiogenesis), GO:0046872 (metal ion binding), GO:0007166 (cell surface receptor signaling pathway), GO:0004888 (transmembrane signaling receptor activity), GO:0007165 (signal transduction), GO:0016020 (membrane), GO:0008270 (zinc ion binding), GO:0005886 (plasma membrane), GO:0004871 (signal transducer activity), GO:0005515 (protein binding), GO:0016021 (integr…		1.65587	0.000272505
16	she	ENSDARG00000087956	561493	ZDB-GENE-090915-6	GO:0003676 (nucleic acid binding), GO:0007409 (axonogenesis), GO:0046872 (metal ion binding), GO:0005634 (nucleus)	ENSG00000169291 (1.0)	1.65274	1.74772e-06
5	fam78ab	ENSDARG00000088222	100002878	ZDB-GENE-080220-25	GO:0003674 (molecular_function), GO:0005575 (cellular_component), GO:0008150 (biological_process)	ENSG00000126882 (1.0)	1.65208	0.003238
16	PTP4A3	ENSDARG00000054814	567691	ZDB-GENE-030131-2635	GO:0016311 (dephosphorylation), GO:0016791 (phosphatase activity), GO:0006470 (protein dephosphorylation), GO:0008138 (protein tyrosine/serine/threonine phosphatase activity), GO:0005308 (creatine transmembrane transporter activity), GO:0015293 (symporter activity), GO:0006810 (transport), GO:0015129 (lactate transmembrane transporter activity), GO:0035879 (plasma membrane lactate transport), GO:…	ENSG00000184489 (1.0)	1.65153	8.32007e-06
2	si:ch211-267e7.3	ENSDARG00000075487	567853	ZDB-GENE-070912-265	GO:0008237 (metallopeptidase activity), GO:0008233 (peptidase activity), GO:0031012 (extracellular matrix), GO:0004222 (metalloendopeptidase activity), GO:0005578 (proteinaceous extracellular matrix), GO:0008270 (zinc ion binding)		1.65149	0.00248009
22	baiap2l2b	ENSDARG00000060933	564798	ZDB-GENE-060503-339	GO:0007009 (plasma membrane organization), GO:0008603 (cAMP-dependent protein kinase regulator activity), GO:0005952 (cAMP-dependent protein kinase complex), GO:0001932 (regulation of protein phosphorylation), GO:0008289 (lipid binding), GO:0007264 (small GTPase mediated signal transduction), GO:0030838 (positive regulation of actin filament polymerization), GO:0008093 (cytoskeletal adaptor activ…	ENSG00000128298 (1.0)	1.65144	0.000122301
16	gbp	ENSDARG00000040059	30719	ZDB-GENE-990714-7	GO:0016740 (transferase activity), GO:0016301 (kinase activity), GO:0016310 (phosphorylation), GO:0006355 (regulation of transcription, DNA-templated), GO:0005634 (nucleus)		1.65109	6.52454e-06
19	creb5a	ENSDARG00000099002	101886947	ZDB-GENE-120827-2	GO:0046872 (metal ion binding), GO:0016853 (isomerase activity), GO:0045454 (cell redox homeostasis), GO:0003756 (protein disulfide isomerase activity), GO:0006457 (protein folding), GO:0034976 (response to endoplasmic reticulum stress), GO:0043565 (sequence-specific DNA binding), GO:0003700 (transcription factor activity, sequence-specific DNA binding), GO:0006355 (regulation of transcription, D…		1.65102	0.00328523
25	dgkzb	ENSDARG00000076025	100148835	ZDB-GENE-111104-4	GO:0004143 (diacylglycerol kinase activity), GO:0000166 (nucleotide binding), GO:0016740 (transferase activity), GO:0007205 (protein kinase C-activating G-protein coupled receptor signaling pathway), GO:0005524 (ATP binding), GO:0016301 (kinase activity), GO:0035556 (intracellular signal transduction), GO:0016310 (phosphorylation), GO:0005515 (protein binding)	ENSG00000149091 (0.0)	1.64768	7.51568e-06
14	lonrf1	ENSDARG00000075048	560773	ZDB-GENE-101021-4	GO:0008203 (cholesterol metabolic process), GO:0046872 (metal ion binding), GO:0008202 (steroid metabolic process), GO:0004176 (ATP-dependent peptidase activity), GO:0046983 (protein dimerization activity), GO:0031410 (cytoplasmic vesicle), GO:0000139 (Golgi membrane), GO:0005794 (Golgi apparatus), GO:0005789 (endoplasmic reticulum membrane), GO:0016020 (membrane), GO:0012507 (ER to Golgi transpo…		1.64726	1.84765e-08
22	hmox2a	ENSDARG00000055101	100002875	ZDB-GENE-040914-13	GO:0006788 (heme oxidation), GO:0004392 (heme oxygenase (decyclizing) activity), GO:0046872 (metal ion binding), GO:0055114 (oxidation-reduction process), GO:0005575 (cellular_component), GO:0005509 (calcium ion binding)	ENSG00000103415 (1.0)	1.64584	9.91796e-15
15	stard13b	ENSDARG00000098954	100005208	ZDB-GENE-050506-146	GO:0008289 (lipid binding), GO:0007165 (signal transduction), GO:0005515 (protein binding), GO:0005391 (sodium:potassium-exchanging ATPase activity), GO:0006813 (potassium ion transport), GO:0000166 (nucleotide binding), GO:0006814 (sodium ion transport), GO:0005524 (ATP binding), GO:0046872 (metal ion binding), GO:0016787 (hydrolase activity), GO:0016020 (membrane), GO:0016021 (integral componen…	ENSG00000133121 (1.0)	1.64556	0.000106658
25	slc1a2b	ENSDARG00000102453	335836	ZDB-GENE-030131-7779	GO:0006835 (dicarboxylic acid transport), GO:0015293 (symporter activity), GO:0008345 (larval locomotory behavior), GO:0006810 (transport), GO:0017153 (sodium:dicarboxylate symporter activity), GO:0016020 (membrane), GO:0016021 (integral component of membrane)	ENSG00000110436 (1.0)	1.64441	2.19678e-08
10	foxred1	ENSDARG00000099705	556387	ZDB-GENE-080204-64	GO:0003676 (nucleic acid binding), GO:0000166 (nucleotide binding), GO:0016491 (oxidoreductase activity), GO:0055114 (oxidation-reduction process), GO:0051260 (protein homooligomerization), GO:0005216 (ion channel activity), GO:0008045 (motor neuron axon guidance), GO:0005244 (voltage-gated ion channel activity), GO:0006813 (potassium ion transport), GO:0006811 (ion transport), GO:0005267 (potass…	ENSG00000110074 (1.0)	1.64346	2.02195e-11
10	megf10	ENSDARG00000017229	564571	ZDB-GENE-080506-1	GO:0005515 (protein binding), GO:0030239 (myofibril assembly)	ENSG00000145794 (1.0)	1.6424	3.48182e-09
13	arg2	ENSDARG00000039269	322614	ZDB-GENE-030131-1334	GO:0004053 (arginase activity), GO:0016813 (hydrolase activity, acting on carbon-nitrogen (but not peptide) bonds, in linear amidines), GO:0006525 (arginine metabolic process), GO:0046872 (metal ion binding), GO:0016787 (hydrolase activity), GO:0000050 (urea cycle)	ENSG00000081181 (1.0)	1.64221	0.00140784
1	F7	ENSDARG00000100782	100038778	ZDB-GENE-070424-102	GO:0007596 (blood coagulation), GO:0008236 (serine-type peptidase activity), GO:0008233 (peptidase activity), GO:0016787 (hydrolase activity), GO:0005576 (extracellular region), GO:0005509 (calcium ion binding), GO:0004252 (serine-type endopeptidase activity), GO:0006508 (proteolysis), GO:0005515 (protein binding)	ENSG00000057593 (1.0)	1.64206	0.000628896
21	fpgs	ENSDARG00000044809	406746	ZDB-GENE-040426-2781	GO:0004326 (tetrahydrofolylpolyglutamate synthase activity), GO:0009396 (folic acid-containing compound biosynthetic process), GO:0009058 (biosynthetic process), GO:0003676 (nucleic acid binding), GO:0005575 (cellular_component), GO:0046901 (tetrahydrofolylpolyglutamate biosynthetic process), GO:0016874 (ligase activity), GO:0005524 (ATP binding), GO:0030097 (hemopoiesis), GO:0006730 (one-carbon …	ENSG00000136877 (1.0)	1.64169	0.000256252
24	tnfsf10	ENSDARG00000057241	436866	ZDB-GENE-040718-335	GO:0005164 (tumor necrosis factor receptor binding), GO:0006955 (immune response), GO:0016020 (membrane), GO:0005125 (cytokine activity), GO:0005615 (extracellular space), GO:0005515 (protein binding)	ENSG00000121858 (1.0)	1.64132	3.32279e-05
16	si:dkey-17m8.1	ENSDARG00000079530	796618	ZDB-GENE-110411-225	GO:0016817 (hydrolase activity, acting on acid anhydrides), GO:0048484 (enteric nervous system development), GO:0060322 (head development), GO:0030159 (receptor signaling complex scaffold activity), GO:0005078 (MAP-kinase scaffold activity), GO:0008432 (JUN kinase binding), GO:0005524 (ATP binding), GO:0019894 (kinesin binding), GO:0007420 (brain development), GO:0016192 (vesicle-mediated transpo…		1.64084	0.000377331
7	uacab	ENSDARG00000060238	564040	ZDB-GENE-030521-32	GO:1901222 (regulation of NIK/NF-kappaB signaling), GO:0004402 (histone acetyltransferase activity), GO:0097190 (apoptotic signaling pathway), GO:0003712 (transcription cofactor activity), GO:0016573 (histone acetylation), GO:0000123 (histone acetyltransferase complex), GO:0003713 (transcription coactivator activity), GO:0008270 (zinc ion binding), GO:0005515 (protein binding), GO:0006355 (regula…	ENSG00000137831 (1.0)	1.63866	9.43283e-06
17	hspa4l	ENSDARG00000053544	562019	ZDB-GENE-030131-2412	GO:0000166 (nucleotide binding), GO:0005524 (ATP binding)	ENSG00000164070 (1.0)	1.63813	3.35594e-23
1	mxd4	ENSDARG00000054031	559531	ZDB-GENE-050208-44	GO:0003674 (molecular_function), GO:0005575 (cellular_component), GO:0008150 (biological_process), GO:0046983 (protein dimerization activity)	ENSG00000123933 (0.0)	1.63652	1.88831e-13
18	sema3ab	ENSDARG00000042210	30267	ZDB-GENE-991209-6	GO:0048755 (branching morphogenesis of a nerve), GO:0001763 (morphogenesis of a branching structure), GO:0008045 (motor neuron axon guidance), GO:0001569 (patterning of blood vessels), GO:0007275 (multicellular organismal development), GO:0005576 (extracellular region), GO:0007399 (nervous system development), GO:0016020 (membrane), GO:0030154 (cell differentiation), GO:0005515 (protein binding)	ENSG00000075213 (1.0)	1.63531	0.000761914
3	tob1a	ENSDARG00000032619	386629	ZDB-GENE-031030-4	GO:0030509 (BMP signaling pathway), GO:0016055 (Wnt signaling pathway), GO:0060070 (canonical Wnt signaling pathway), GO:0005515 (protein binding), GO:0005737 (cytoplasm), GO:0009953 (dorsal/ventral pattern formation), GO:0005634 (nucleus)	ENSG00000141232 (1.0)	1.63464	1.7794e-12
6	ip6k2a	ENSDARG00000008310	322041	ZDB-GENE-030131-760	GO:0008440 (inositol-1,4,5-trisphosphate 3-kinase activity), GO:0007227 (signal transduction downstream of smoothened), GO:0045880 (positive regulation of smoothened signaling pathway), GO:0016740 (transferase activity), GO:0016301 (kinase activity), GO:0016310 (phosphorylation), GO:0005622 (intracellular)	ENSG00000068745 (1.0)	1.6331	6.65663e-10
17	ADO (3 of 3)	ENSDARG00000101898			GO:0052866 (phosphatidylinositol phosphate phosphatase activity), GO:0016702 (oxidoreductase activity, acting on single donors with incorporation of molecular oxygen, incorporation of two atoms of oxygen), GO:0005575 (cellular_component), GO:0004725 (protein tyrosine phosphatase activity), GO:0046856 (phosphatidylinositol dephosphorylation), GO:0016787 (hydrolase activity), GO:0016311 (dephosphor…	ENSG00000181915 (0.0)	1.63266	3.7458e-11
17	zgc:65997	ENSDARG00000043562	794398	ZDB-GENE-040426-1502	GO:0005575 (cellular_component)		1.63264	3.10288e-06
17	fabp7a	ENSDARG00000007697	58128	ZDB-GENE-000627-1	GO:0008150 (biological_process), GO:0005504 (fatty acid binding), GO:0008289 (lipid binding), GO:0006810 (transport), GO:0005215 (transporter activity), GO:0005923 (bicellular tight junction)	ENSG00000164434 (1.0)	1.63218	3.55773e-06
2	crema	ENSDARG00000023217	555432	ZDB-GENE-030131-7031	GO:0043565 (sequence-specific DNA binding), GO:0005515 (protein binding), GO:0045944 (positive regulation of transcription from RNA polymerase II promoter), GO:0003677 (DNA binding), GO:0003700 (transcription factor activity, sequence-specific DNA binding), GO:0006355 (regulation of transcription, DNA-templated), GO:0005634 (nucleus)		1.63185	0.000145832
1	LONRF2	ENSDARG00000089138	100000190	ZDB-GENE-030131-8303	GO:0004176 (ATP-dependent peptidase activity), GO:0008270 (zinc ion binding), GO:0006508 (proteolysis), GO:0005515 (protein binding)	ENSG00000170500 (0.0)	1.63172	1.06257e-10
21	bada	ENSDARG00000087993	564921	ZDB-GENE-030131-2378	GO:0005575 (cellular_component), GO:0030295 (protein kinase activator activity)	ENSG00000002330 (1.0)	1.63166	8.69766e-06
16	deptor	ENSDARG00000040930	768177	ZDB-GENE-061013-453	GO:0005575 (cellular_component), GO:0016787 (hydrolase activity), GO:0035556 (intracellular signal transduction), GO:0005515 (protein binding), GO:0072015 (glomerular visceral epithelial cell development), GO:0046872 (metal ion binding)	ENSG00000155792 (0.0)	1.63063	1.04238e-13
13	epas1b	ENSDARG00000057671	555192	ZDB-GENE-060607-11	GO:0051402 (neuron apoptotic process), GO:1990402 (embryonic liver development), GO:0001666 (response to hypoxia), GO:0048565 (digestive tract development), GO:0014823 (response to activity), GO:0000976 (transcription regulatory region sequence-specific DNA binding), GO:0031017 (exocrine pancreas development), GO:0043523 (regulation of neuron apoptotic process), GO:0046983 (protein dimerization a…	ENSG00000116016 (1.0)	1.63036	2.10186e-06
2	si:dkeyp-94g1.1	ENSDARG00000014624	797092	ZDB-GENE-030131-7910	GO:0005575 (cellular_component), GO:0046872 (metal ion binding), GO:0008270 (zinc ion binding)		1.62967	0.00304468
16	nrsn1	ENSDARG00000044719	335551	ZDB-GENE-030131-7491	GO:0003674 (molecular_function), GO:0030133 (transport vesicle), GO:0007399 (nervous system development)	ENSG00000152954 (0.0), ENSG00000125841 (0.0)	1.62821	8.34423e-08
18	rfx4	ENSDARG00000026395	403016	ZDB-GENE-040909-2	GO:0021914 (negative regulation of smoothened signaling pathway involved in ventral spinal cord patterning), GO:0000978 (RNA polymerase II core promoter proximal region sequence-specific DNA binding), GO:0042384 (cilium assembly), GO:0006357 (regulation of transcription from RNA polymerase II promoter), GO:0003677 (DNA binding), GO:0003700 (transcription factor activity, sequence-specific DNA bin…	ENSG00000111783 (1.0)	1.62611	0.00026781
25	celsr1b	ENSDARG00000058259	556520	ZDB-GENE-050823-4	GO:0005575 (cellular_component), GO:0042074 (cell migration involved in gastrulation), GO:0008152 (metabolic process), GO:0008168 (methyltransferase activity), GO:0007166 (cell surface receptor signaling pathway), GO:0007156 (homophilic cell adhesion via plasma membrane adhesion molecules), GO:0004888 (transmembrane signaling receptor activity), GO:0005509 (calcium ion binding), GO:0007165 (signa…	ENSG00000075275 (1.0)	1.62512	0.00069085
19	mc5ra	ENSDARG00000031348	286834	ZDB-GENE-021223-3	GO:0004977 (melanocortin receptor activity), GO:0007165 (signal transduction), GO:0016020 (membrane), GO:0005886 (plasma membrane), GO:0004871 (signal transducer activity), GO:0016021 (integral component of membrane), GO:0007186 (G-protein coupled receptor signaling pathway), GO:0004930 (G-protein coupled receptor activity), GO:0036459 (ubiquitinyl hydrolase activity), GO:0008234 (cysteine-type p…	ENSG00000176136 (1.0)	1.62416	1.19869e-06
7	smad3a	ENSDARG00000036096	58092	ZDB-GENE-000509-3	GO:0016787 (hydrolase activity), GO:0016810 (hydrolase activity, acting on carbon-nitrogen (but not peptide) bonds), GO:0007179 (transforming growth factor beta receptor signaling pathway), GO:0007399 (nervous system development), GO:0008017 (microtubule binding), GO:0043565 (sequence-specific DNA binding), GO:0005667 (transcription factor complex), GO:0005515 (protein binding), GO:0003677 (DNA b…	ENSG00000166949 (1.0)	1.62393	2.99635e-06
8	uckl1a	ENSDARG00000001686	570547	ZDB-GENE-040724-238	GO:0004849 (uridine kinase activity), GO:0044206 (UMP salvage), GO:0044211 (CTP salvage), GO:0008152 (metabolic process), GO:0000166 (nucleotide binding), GO:0016740 (transferase activity), GO:0005524 (ATP binding), GO:0016301 (kinase activity), GO:0016310 (phosphorylation)	ENSG00000198276 (0.0)	1.62385	0.00216945
14	tsc22d3	ENSDARG00000075666	393541	ZDB-GENE-040426-1433	GO:0003676 (nucleic acid binding), GO:0005575 (cellular_component), GO:0071908 (determination of intestine left/right asymmetry), GO:0003140 (determination of left/right asymmetry in lateral mesoderm), GO:0030513 (positive regulation of BMP signaling pathway), GO:0046872 (metal ion binding), GO:0005654 (nucleoplasm), GO:0007420 (brain development), GO:0000977 (RNA polymerase II regulatory region …	ENSG00000157514 (0.0)	1.62195	0.00177905
8	ikbkb	ENSDARG00000079123	563560	ZDB-GENE-071115-2	GO:0004672 (protein kinase activity), GO:0005524 (ATP binding), GO:0006468 (protein phosphorylation), GO:0005515 (protein binding)	ENSG00000104365 (1.0)	1.62124	0.00256092
3	micall2a	ENSDARG00000102366	327198	ZDB-GENE-030131-5409	GO:0042805 (actinin binding), GO:0031005 (filamin binding), GO:0070830 (bicellular tight junction assembly), GO:0046872 (metal ion binding), GO:0031532 (actin cytoskeleton reorganization), GO:0034333 (adherens junction assembly), GO:0017137 (Rab GTPase binding), GO:0032456 (endocytic recycling), GO:0008270 (zinc ion binding), GO:0051015 (actin filament binding), GO:0005515 (protein binding)	ENSG00000164877 (0.0)	1.62102	0.000934392
23	ptges3a	ENSDARG00000037284	406449	ZDB-GENE-040426-2200		ENSG00000110958 (1.0)	1.62101	1.47539e-09
9	fhl2a	ENSDARG00000042018	445277	ZDB-GENE-040808-49	GO:0046872 (metal ion binding), GO:0008270 (zinc ion binding)	ENSG00000115641 (1.0)	1.62066	0.000531372
6	quo	ENSDARG00000073684	321031	ZDB-GENE-030131-9944	GO:0035023 (regulation of Rho protein signal transduction), GO:0005089 (Rho guanyl-nucleotide exchange factor activity), GO:0048332 (mesoderm morphogenesis), GO:0009887 (organ morphogenesis)		1.6201	3.47763e-05
1	sh3gl2	ENSDARG00000023600	394091	ZDB-GENE-040121-3	GO:0006897 (endocytosis), GO:0005515 (protein binding), GO:0005737 (cytoplasm)	ENSG00000107295 (1.0)	1.61801	8.54667e-14
3	mettl23	ENSDARG00000099516	337849	ZDB-GENE-030131-10056		ENSG00000181038 (1.0), ENSG00000267168 (1.0)	1.61779	5.0752e-06
7	dhrs2	ENSDARG00000021135	393539	ZDB-GENE-040426-1498	GO:0008152 (metabolic process), GO:0016491 (oxidoreductase activity), GO:0016020 (membrane), GO:0016021 (integral component of membrane), GO:0000166 (nucleotide binding), GO:0007264 (small GTPase mediated signal transduction), GO:0005525 (GTP binding), GO:0008333 (endosome to lysosome transport), GO:0005774 (vacuolar membrane), GO:0090385 (phagosome-lysosome fusion), GO:0045335 (phagocytic vesicl…	ENSG00000187630 (1.0), ENSG00000100867 (1.0), ENSG00000157326 (1.0)	1.61773	1.94798e-08
21	hspa4a	ENSDARG00000004754	335865	ZDB-GENE-040426-2832	GO:0008152 (metabolic process), GO:0016746 (transferase activity, transferring acyl groups), GO:0000166 (nucleotide binding), GO:0016740 (transferase activity), GO:0005524 (ATP binding)	ENSG00000170606 (1.0)	1.61663	4.57248e-09
5	kank1	ENSDARG00000060102	777729	ZDB-GENE-060526-215	GO:0005515 (protein binding)	ENSG00000107104 (0.0)	1.61461	0.000562335
12	acta2	ENSDARG00000045180	322509	ZDB-GENE-030131-1229	GO:0090131 (mesenchyme migration), GO:0044297 (cell body), GO:0010628 (positive regulation of gene expression), GO:0030175 (filopodium), GO:0030027 (lamellipodium), GO:0000166 (nucleotide binding), GO:0005524 (ATP binding), GO:0005737 (cytoplasm)	ENSG00000107796 (1.0)	1.61041	0.000153967
23	cables2b	ENSDARG00000017154	564291	ZDB-GENE-090313-249	GO:0016740 (transferase activity), GO:0016301 (kinase activity), GO:0014065 (phosphatidylinositol 3-kinase signaling), GO:0016310 (phosphorylation), GO:0051726 (regulation of cell cycle), GO:0005515 (protein binding), GO:0005622 (intracellular)	ENSG00000149679 (1.0)	1.61036	3.29928e-05
24	KCTD5 (2 of 2)	ENSDARG00000098817				ENSG00000167977 (1.0)	1.60986	0.000165887
6	wbp4	ENSDARG00000068082		ZDB-GENE-050522-342	GO:0003676 (nucleic acid binding), GO:0008270 (zinc ion binding), GO:0046872 (metal ion binding), GO:0005634 (nucleus)	ENSG00000120688 (1.0)	1.60874	0.000675364
22	celsr2	ENSDARG00000019726		ZDB-GENE-070122-2	GO:0072554 (blood vessel lumenization), GO:0021754 (facial nucleus development), GO:0055113 (epiboly involved in gastrulation with mouth forming second), GO:0007166 (cell surface receptor signaling pathway), GO:0007156 (homophilic cell adhesion via plasma membrane adhesion molecules), GO:0016337 (single organismal cell-cell adhesion), GO:0004888 (transmembrane signaling receptor activity), GO:000…		1.60798	1.19884e-06
8	lonrf1l	ENSDARG00000078567	100317496	ZDB-GENE-081104-397	GO:0046872 (metal ion binding), GO:0004176 (ATP-dependent peptidase activity), GO:0008270 (zinc ion binding), GO:0006508 (proteolysis), GO:0005515 (protein binding), GO:0004697 (protein kinase C activity), GO:0000166 (nucleotide binding), GO:0016740 (transferase activity), GO:0004672 (protein kinase activity), GO:0005524 (ATP binding), GO:0016301 (kinase activity), GO:0035556 (intracellular signa…	ENSG00000154359 (1.0)	1.60767	1.21448e-16
15	pipox	ENSDARG00000055591	558601	ZDB-GENE-110627-2	GO:0005581 (collagen trimer), GO:0005576 (extracellular region), GO:0016491 (oxidoreductase activity), GO:0055114 (oxidation-reduction process)	ENSG00000179761 (0.0)	1.60732	0.000494129
6	pfkfb4b	ENSDARG00000029075	386663	ZDB-GENE-031031-4	GO:0006000 (fructose metabolic process), GO:0003873 (6-phosphofructo-2-kinase activity), GO:0006003 (fructose 2,6-bisphosphate metabolic process), GO:0003824 (catalytic activity), GO:0008152 (metabolic process), GO:0016740 (transferase activity), GO:0005524 (ATP binding), GO:0016301 (kinase activity), GO:0001594 (trace-amine receptor activity), GO:0007606 (sensory perception of chemical stimulus)…	ENSG00000114268 (1.0)	1.60732	0.000847062
6	slc4a8	ENSDARG00000015531	557494	ZDB-GENE-131119-88	GO:0006811 (ion transport), GO:0007507 (heart development), GO:0006810 (transport), GO:0046872 (metal ion binding), GO:0008509 (anion transmembrane transporter activity), GO:0005215 (transporter activity), GO:0005452 (inorganic anion exchanger activity), GO:0006820 (anion transport), GO:0016020 (membrane), GO:0008270 (zinc ion binding), GO:0016021 (integral component of membrane), GO:0001756 (som…	ENSG00000050438 (1.0)	1.60475	1.45264e-14
8	plk2b	ENSDARG00000019130	565576	ZDB-GENE-070720-17	GO:0005575 (cellular_component), GO:0000166 (nucleotide binding), GO:0016740 (transferase activity), GO:0004672 (protein kinase activity), GO:0005524 (ATP binding), GO:0016301 (kinase activity), GO:0016310 (phosphorylation), GO:0006468 (protein phosphorylation), GO:0004674 (protein serine/threonine kinase activity), GO:0005515 (protein binding)	ENSG00000145632 (0.0)	1.60466	0.000274019
21	nek6	ENSDARG00000037963	497165	ZDB-GENE-040724-133	GO:0016282 (eukaryotic 43S preinitiation complex), GO:0000166 (nucleotide binding), GO:0016740 (transferase activity), GO:0004672 (protein kinase activity), GO:0000502 (proteasome complex), GO:0007507 (heart development), GO:0005524 (ATP binding), GO:0001731 (formation of translation preinitiation complex), GO:0033290 (eukaryotic 48S preinitiation complex), GO:0016301 (kinase activity), GO:000585…	ENSG00000119408 (1.0)	1.60361	0.000416174
6	vstm2l	ENSDARG00000098289	393468	ZDB-GENE-040426-1548	GO:0004030 (aldehyde dehydrogenase [NAD(P)+] activity), GO:0016620 (oxidoreductase activity, acting on the aldehyde or oxo group of donors, NAD or NADP as acceptor), GO:0003674 (molecular_function), GO:0005575 (cellular_component), GO:0006081 (cellular aldehyde metabolic process), GO:0008152 (metabolic process), GO:0004028 (3-chloroallyl aldehyde dehydrogenase activity), GO:0004029 (aldehyde dehy…	ENSG00000132821 (1.0)	1.60306	0.00083334
11	her15.1	ENSDARG00000054562	100534909	ZDB-GENE-030707-2	GO:0007219 (Notch signaling pathway), GO:0046983 (protein dimerization activity), GO:0007420 (brain development), GO:0001654 (eye development), GO:0001756 (somitogenesis)		1.60254	2.94096e-05
16	prss35	ENSDARG00000100691	431759	ZDB-GENE-040704-55	GO:0003674 (molecular_function), GO:0005575 (cellular_component), GO:0008233 (peptidase activity), GO:0016787 (hydrolase activity), GO:0004252 (serine-type endopeptidase activity), GO:0006508 (proteolysis)	ENSG00000146250 (1.0)	1.60146	0.00175868
6	si:ch73-14h10.4	ENSDARG00000098121					1.60132	0.000223908
6	helz2	ENSDARG00000016527	562461	ZDB-GENE-120920-1	GO:0005328 (neurotransmitter:sodium symporter activity), GO:0015293 (symporter activity), GO:0000166 (nucleotide binding), GO:0005333 (norepinephrine transmembrane transporter activity), GO:0015874 (norepinephrine transport), GO:0005524 (ATP binding), GO:0006810 (transport), GO:0006836 (neurotransmitter transport), GO:0043005 (neuron projection), GO:0016020 (membrane), GO:0005887 (integral compon…	ENSG00000130589 (1.0)	1.60131	0.000250926
13	wnt8b	ENSDARG00000006911	30144	ZDB-GENE-990415-279	GO:0003674 (molecular_function), GO:0022002 (negative regulation of anterior neural cell fate commitment of the neural plate by Wnt signaling pathway), GO:0060898 (eye field cell fate commitment involved in camera-type eye formation), GO:0071679 (commissural neuron axon guidance), GO:0021854 (hypothalamus development), GO:0070654 (sensory epithelium regeneration), GO:0021879 (forebrain neuron dif…	ENSG00000075290 (1.0)	1.60128	0.00200914
5	wsb2	ENSDARG00000058608	100307075	ZDB-GENE-081104-26	GO:0035556 (intracellular signal transduction), GO:0016567 (protein ubiquitination), GO:0005515 (protein binding)	ENSG00000176871 (1.0)	1.60025	2.46318e-06
3	rabep2	ENSDARG00000061213	791143	ZDB-GENE-070112-572	GO:0006897 (endocytosis), GO:0008083 (growth factor activity), GO:0005096 (GTPase activator activity), GO:0001594 (trace-amine receptor activity), GO:0007606 (sensory perception of chemical stimulus), GO:0010579 (positive regulation of adenylate cyclase activity involved in G-protein coupled receptor signaling pathway), GO:0007165 (signal transduction), GO:0016020 (membrane), GO:0005887 (integral…	ENSG00000177548 (1.0)	1.6002	3.39344e-09
13	HTRA2 (7 of 24)	ENSDARG00000092061	100003308	ZDB-GENE-081028-21	GO:0004252 (serine-type endopeptidase activity), GO:0006508 (proteolysis), GO:0005515 (protein binding)	ENSG00000115317 (1.0)	1.59908	0.000184584
6	si:dkey-28n18.7	ENSDARG00000097645					1.59847	3.30445e-14
13	slc24a3	ENSDARG00000006760	557196	ZDB-GENE-090312-67	GO:0070739 (protein-glutamic acid ligase activity), GO:0043773 (coenzyme F420-0 gamma-glutamyl ligase activity), GO:0008766 (UDP-N-acetylmuramoylalanyl-D-glutamyl-2,6-diaminopimelate-D-alanyl-D-alanine ligase activity), GO:0070735 (protein-glycine ligase activity), GO:0018169 (ribosomal S6-glutamic acid ligase activity), GO:0070737 (protein-glycine ligase activity, elongating), GO:0043774 (coenzy…	ENSG00000185052 (0.0)	1.59809	3.18679e-05
3	aoc2	ENSDARG00000014646	541429	ZDB-GENE-050320-133	GO:0045130 (keratan sulfotransferase activity), GO:0080131 (hydroxyjasmonate sulfotransferase activity), GO:0050694 (galactose 3-O-sulfotransferase activity), GO:0018727 (2-phenanthrol sulfotransferase activity), GO:0018724 (4-phenanthrol sulfotransferase activity), GO:0018721 (trans-9R,10R-dihydrodiolphenanthrene sulfotransferase activity), GO:0001517 (N-acetylglucosamine 6-O-sulfotransferase ac…	ENSG00000131471 (1.0), ENSG00000131480 (1.0)	1.59505	2.27816e-05
17	si:busm1-234g15.3	ENSDARG00000098051	557053	ZDB-GENE-030616-402	GO:0003674 (molecular_function), GO:0005575 (cellular_component), GO:0008150 (biological_process), GO:0018298 (protein-chromophore linkage), GO:0050896 (response to stimulus), GO:0009881 (photoreceptor activity), GO:0007165 (signal transduction), GO:0016020 (membrane), GO:0004871 (signal transducer activity), GO:0016021 (integral component of membrane), GO:0007186 (G-protein coupled receptor sign…		1.5948	0.00103415
10	mamdc2b	ENSDARG00000073695	798369	ZDB-GENE-091117-16	GO:0048696 (regulation of collateral sprouting in absence of injury), GO:0071300 (cellular response to retinoic acid), GO:0071236 (cellular response to antibiotic), GO:0008234 (cysteine-type peptidase activity), GO:0008233 (peptidase activity), GO:0016787 (hydrolase activity), GO:0097194 (execution phase of apoptosis), GO:0030218 (erythrocyte differentiation), GO:0030216 (keratinocyte differentia…	ENSG00000165072 (0.0)	1.59417	0.0021997
5	GLDC	ENSDARG00000035120			GO:0006546 (glycine catabolic process), GO:0004375 (glycine dehydrogenase (decarboxylating) activity), GO:0005247 (voltage-gated chloride channel activity), GO:0005216 (ion channel activity), GO:0006821 (chloride transport), GO:0006811 (ion transport), GO:0006810 (transport), GO:0016020 (membrane), GO:0055114 (oxidation-reduction process), GO:0055085 (transmembrane transport), GO:0016021 (integra…	ENSG00000178445 (1.0)	1.59363	7.35933e-05
5	arhgef9a	ENSDARG00000061746	559868	ZDB-GENE-070705-271	GO:0035023 (regulation of Rho protein signal transduction), GO:0005089 (Rho guanyl-nucleotide exchange factor activity), GO:0017112 (Rab guanyl-nucleotide exchange factor activity), GO:0055037 (recycling endosome), GO:0005515 (protein binding), GO:0002237 (response to molecule of bacterial origin), GO:0032729 (positive regulation of interferon-gamma production), GO:0005576 (extracellular region),…	ENSG00000131089 (1.0)	1.59176	3.12992e-14
4	si:dkey-222f8.3	ENSDARG00000058366	561722	ZDB-GENE-030131-3658	GO:0016788 (hydrolase activity, acting on ester bonds)		1.59002	0.00213944
25	oaz2a	ENSDARG00000045929		ZDB-GENE-121005-1	GO:0008073 (ornithine decarboxylase inhibitor activity), GO:0004857 (enzyme inhibitor activity)	ENSG00000180304 (1.0)	1.58776	5.40846e-14
2	kcnh2a	ENSDARG00000029881	563802	ZDB-GENE-070912-699	GO:0005216 (ion channel activity), GO:0006813 (potassium ion transport), GO:0006811 (ion transport), GO:0000166 (nucleotide binding), GO:0016740 (transferase activity), GO:0004672 (protein kinase activity), GO:0005524 (ATP binding), GO:0006810 (transport), GO:0016301 (kinase activity), GO:0016310 (phosphorylation), GO:0006468 (protein phosphorylation), GO:0004674 (protein serine/threonine kinase …	ENSG00000055118 (0.0)	1.58728	0.00184486
22	si:dkey-49n23.1	ENSDARG00000040920	558742	ZDB-GENE-050208-762	GO:0005515 (protein binding), GO:0006506 (GPI anchor biosynthetic process), GO:0005789 (endoplasmic reticulum membrane)		1.5865	4.90416e-05
16	irgq1	ENSDARG00000086847	565312	ZDB-GENE-051212-3	GO:0008150 (biological_process), GO:0005525 (GTP binding), GO:0016020 (membrane), GO:0003836 (beta-galactoside (CMP) alpha-2,3-sialyltransferase activity), GO:0008373 (sialyltransferase activity), GO:0016757 (transferase activity, transferring glycosyl groups), GO:0016740 (transferase activity), GO:0006486 (protein glycosylation), GO:0030173 (integral component of Golgi membrane), GO:0005794 (Gol…		1.58521	0.00156161
19	SLC45A4 (2 of 2)	ENSDARG00000104981			GO:0042478 (regulation of eye photoreceptor cell development), GO:0048925 (lateral line system development), GO:0021545 (cranial nerve development), GO:0060042 (retina morphogenesis in camera-type eye), GO:0048593 (camera-type eye morphogenesis), GO:0007156 (homophilic cell adhesion via plasma membrane adhesion molecules), GO:0005509 (calcium ion binding), GO:0007155 (cell adhesion), GO:0016020 (…	ENSG00000022567 (1.0)	1.58373	0.0012207
23	DTX3	ENSDARG00000025766	393500	ZDB-GENE-040426-1640	GO:0046872 (metal ion binding), GO:0008270 (zinc ion binding), GO:0005515 (protein binding)	ENSG00000178498 (1.0)	1.58179	2.78201e-09
7	sdhaf2	ENSDARG00000062971	569482	ZDB-GENE-030131-7564	GO:0018293 (protein-FAD linkage), GO:0006121 (mitochondrial electron transport, succinate to ubiquinone), GO:0005759 (mitochondrial matrix), GO:0005739 (mitochondrion)	ENSG00000256591 (0.0), ENSG00000167985 (0.0)	1.57997	8.0159e-15
8	ptgesl	ENSDARG00000068415	799964	ZDB-GENE-040426-1063	GO:0050220 (prostaglandin-E synthase activity), GO:0043295 (glutathione binding), GO:0006693 (prostaglandin metabolic process), GO:0016853 (isomerase activity), GO:0006633 (fatty acid biosynthetic process), GO:0016829 (lyase activity), GO:0015035 (protein disulfide oxidoreductase activity), GO:0045454 (cell redox homeostasis), GO:0006631 (fatty acid metabolic process), GO:0009055 (electron carrie…	ENSG00000148334 (1.0)	1.57925	2.08255e-09
15	rffl	ENSDARG00000042833	405832	ZDB-GENE-040426-2274	GO:0046872 (metal ion binding), GO:0008270 (zinc ion binding), GO:0005515 (protein binding)	ENSG00000092871 (1.0)	1.57748	3.63128e-05
14	frmpd1b	ENSDARG00000089009	101882587	ZDB-GENE-140328-1	GO:0005856 (cytoskeleton), GO:0005515 (protein binding)	ENSG00000070601 (1.0)	1.57696	1.50095e-05
5	si:ch211-284e13.5	ENSDARG00000094725	793850	ZDB-GENE-060526-162	GO:0003676 (nucleic acid binding), GO:0046872 (metal ion binding)		1.57692	0.000937649
23	ptpn11b	ENSDARG00000012340	393426	ZDB-GENE-040426-1158	GO:0004725 (protein tyrosine phosphatase activity), GO:0048703 (embryonic viscerocranium morphogenesis), GO:0004721 (phosphoprotein phosphatase activity), GO:0016787 (hydrolase activity), GO:0016311 (dephosphorylation), GO:0016791 (phosphatase activity), GO:0006470 (protein dephosphorylation), GO:0005737 (cytoplasm), GO:0046872 (metal ion binding), GO:0016226 (iron-sulfur cluster assembly), GO:00…		1.57689	5.43378e-07
5	ca4a	ENSDARG00000043589	555196	ZDB-GENE-080204-85	GO:0004089 (carbonate dehydratase activity), GO:0031225 (anchored component of membrane), GO:0046872 (metal ion binding), GO:0008270 (zinc ion binding), GO:0006730 (one-carbon metabolic process), GO:0005886 (plasma membrane)		1.57635	0.00128702
5	slc25a15b	ENSDARG00000062271	565335	ZDB-GENE-060526-35	GO:0006810 (transport), GO:0016020 (membrane), GO:0016021 (integral component of membrane)	ENSG00000102743 (1.0), ENSG00000120329 (1.0)	1.57622	0.000371182
19	cdca8	ENSDARG00000043137	492815	ZDB-GENE-041114-171	GO:0006499 (N-terminal protein myristoylation), GO:0003674 (molecular_function), GO:0051301 (cell division), GO:0007049 (cell cycle), GO:0007067 (mitotic nuclear division), GO:0005694 (chromosome), GO:0016746 (transferase activity, transferring acyl groups), GO:0016740 (transferase activity), GO:0005819 (spindle), GO:0000775 (chromosome, centromeric region), GO:0007507 (heart development), GO:001…	ENSG00000134690 (1.0)	1.5735	0.00335061
15	hsph1	ENSDARG00000019874	557824	ZDB-GENE-120410-4	GO:0000166 (nucleotide binding), GO:0005524 (ATP binding), GO:0046872 (metal ion binding), GO:0003714 (transcription corepressor activity), GO:0045892 (negative regulation of transcription, DNA-templated), GO:0003700 (transcription factor activity, sequence-specific DNA binding), GO:0006355 (regulation of transcription, DNA-templated), GO:0005634 (nucleus)	ENSG00000120694 (1.0)	1.57308	1.27418e-07
11	plch2b	ENSDARG00000056805	560919	ZDB-GENE-101112-1	GO:0004435 (phosphatidylinositol phospholipase C activity), GO:0008081 (phosphoric diester hydrolase activity), GO:0005509 (calcium ion binding), GO:0035556 (intracellular signal transduction), GO:0007165 (signal transduction), GO:0006629 (lipid metabolic process), GO:0005515 (protein binding), GO:0003674 (molecular_function), GO:0005575 (cellular_component), GO:0008150 (biological_process)	ENSG00000149527 (1.0)	1.573	0.00120839
9	dgkh	ENSDARG00000018716	100137124	ZDB-GENE-070912-328	GO:0004143 (diacylglycerol kinase activity), GO:0000166 (nucleotide binding), GO:0016740 (transferase activity), GO:0007205 (protein kinase C-activating G-protein coupled receptor signaling pathway), GO:0005524 (ATP binding), GO:0046872 (metal ion binding), GO:0016301 (kinase activity), GO:0035556 (intracellular signal transduction), GO:0016310 (phosphorylation), GO:0005515 (protein binding)	ENSG00000102780 (0.0)	1.57296	1.20031e-09
23	EGR4	ENSDARG00000077799	795099	ZDB-GENE-080204-90	GO:0023052 (signaling), GO:0003676 (nucleic acid binding), GO:0046872 (metal ion binding), GO:0071320 (cellular response to cAMP), GO:0071371 (cellular response to gonadotropin stimulus), GO:0005737 (cytoplasm), GO:0003700 (transcription factor activity, sequence-specific DNA binding), GO:0006351 (transcription, DNA-templated), GO:0005634 (nucleus), GO:0043066 (negative regulation of apoptotic pr…	ENSG00000135625 (1.0)	1.57287	0.000473557
17	kctd3	ENSDARG00000060854	569113	ZDB-GENE-060503-169	GO:0003674 (molecular_function), GO:0005575 (cellular_component), GO:0008150 (biological_process), GO:0051260 (protein homooligomerization), GO:0005515 (protein binding)	ENSG00000136636 (1.0)	1.57207	0.000170141
20	adam17b	ENSDARG00000093093	560657	ZDB-GENE-041001-199	GO:0008237 (metallopeptidase activity), GO:0004222 (metalloendopeptidase activity), GO:0005509 (calcium ion binding), GO:0008270 (zinc ion binding), GO:0000287 (magnesium ion binding), GO:0006508 (proteolysis)	ENSG00000151694 (1.0)	1.57198	0.000138718
7	si:dkey-56p7.9	ENSDARG00000092724					1.57068	0.00173527
21	myo5b	ENSDARG00000062003	567402	ZDB-GENE-031219-7	GO:0016620 (oxidoreductase activity, acting on the aldehyde or oxo group of donors, NAD or NADP as acceptor), GO:0003774 (motor activity), GO:0008152 (metabolic process), GO:0016459 (myosin complex), GO:0004491 (methylmalonate-semialdehyde dehydrogenase (acylating) activity), GO:0005524 (ATP binding), GO:0018478 (malonate-semialdehyde dehydrogenase (acetylating) activity), GO:0004029 (aldehyde de…	ENSG00000167306 (1.0)	1.56791	4.74422e-10
21	phyhd1	ENSDARG00000029905	492804	ZDB-GENE-041114-159	GO:0008748 (N-ethylmaleimide reductase activity), GO:0043826 (sulfur oxygenase reductase activity), GO:0043738 (reduced coenzyme F420 dehydrogenase activity), GO:0052693 (epoxyqueuosine reductase activity), GO:0043883 (malolactic enzyme activity), GO:0005575 (cellular_component), GO:0043914 (NADPH:sulfur oxidoreductase activity), GO:0051213 (dioxygenase activity), GO:0046872 (metal ion binding), …	ENSG00000175287 (1.0)	1.56759	1.18209e-05
16	paqr6	ENSDARG00000041483	570587	ZDB-GENE-090714-1	GO:0004872 (receptor activity), GO:0016021 (integral component of membrane), GO:0046872 (metal ion binding), GO:0008270 (zinc ion binding)	ENSG00000160781 (1.0)	1.56727	3.91695e-05
2	KCNJ10 (3 of 3)	ENSDARG00000105022	['100329607', '103910156']		GO:0006813 (potassium ion transport), GO:0005242 (inward rectifier potassium channel activity), GO:0016021 (integral component of membrane)	ENSG00000177807 (1.0)	1.56663	0.000434406
1	dnaja1	ENSDARG00000030972	323922	ZDB-GENE-030131-2642	GO:0009408 (response to heat), GO:0031072 (heat shock protein binding), GO:0005524 (ATP binding), GO:0046872 (metal ion binding), GO:0042026 (protein refolding), GO:0051082 (unfolded protein binding), GO:0051087 (chaperone binding), GO:0006457 (protein folding), GO:0005829 (cytosol)	ENSG00000086061 (1.0)	1.56539	3.18803e-09
23	pcmtd2	ENSDARG00000053820	556012	ZDB-GENE-060312-14	GO:0004719 (protein-L-isoaspartate (D-aspartate) O-methyltransferase activity), GO:0016714 (oxidoreductase activity, acting on paired donors, with incorporation or reduction of molecular oxygen, reduced pteridine as one donor, and incorporation of one atom of oxygen), GO:0009072 (aromatic amino acid family metabolic process), GO:0005575 (cellular_component), GO:0006464 (cellular protein modificat…	ENSG00000203880 (1.0)	1.56518	3.05701e-10
3	cyth4a	ENSDARG00000038011	566849	ZDB-GENE-090624-6	GO:0032012 (regulation of ARF protein signal transduction), GO:0000166 (nucleotide binding), GO:0004672 (protein kinase activity), GO:0005524 (ATP binding), GO:0006468 (protein phosphorylation), GO:0004674 (protein serine/threonine kinase activity), GO:0007346 (regulation of mitotic cell cycle), GO:0046777 (protein autophosphorylation), GO:0005086 (ARF guanyl-nucleotide exchange factor activity),…	ENSG00000100055 (1.0)	1.5649	0.00193442
18	plekhg7	ENSDARG00000062855	562798	ZDB-GENE-070410-15	GO:0044654 (starch alpha-glucosidase activity), GO:0052769 (beta-6-sulfate-N-acetylglucosaminidase activity), GO:0015928 (fucosidase activity), GO:0015925 (galactosidase activity), GO:0008933 (lytic transglycosylase activity), GO:0052859 (glucan endo-1,4-beta-glucosidase activity), GO:0015929 (hexosaminidase activity), GO:0015926 (glucosidase activity), GO:0044653 (dextrin alpha-glucosidase activ…	ENSG00000187510 (1.0)	1.56323	0.000139195
7	rasl12	ENSDARG00000002701	393366	ZDB-GENE-040426-1201	GO:0000166 (nucleotide binding), GO:0007264 (small GTPase mediated signal transduction), GO:0005525 (GTP binding), GO:0015031 (protein transport), GO:0007165 (signal transduction), GO:0016020 (membrane), GO:0005622 (intracellular)	ENSG00000103710 (0.0)	1.56263	0.00112901
14	rhogd	ENSDARG00000030608	393653	ZDB-GENE-040426-1504	GO:0006913 (nucleocytoplasmic transport), GO:0000166 (nucleotide binding), GO:0007264 (small GTPase mediated signal transduction), GO:0005525 (GTP binding), GO:0015031 (protein transport), GO:0007165 (signal transduction), GO:0016020 (membrane), GO:0006886 (intracellular protein transport), GO:0003924 (GTPase activity), GO:0005622 (intracellular), GO:0019001 (guanyl nucleotide binding), GO:003168…		1.56028	0.000264441
9	si:ch211-117m22.2	ENSDARG00000092179					1.5599	0.000265729
8	elk1	ENSDARG00000078066	567895	ZDB-GENE-090529-5	GO:0003674 (molecular_function), GO:0005575 (cellular_component), GO:0036368 (cone photoresponse recovery), GO:0043565 (sequence-specific DNA binding), GO:0003700 (transcription factor activity, sequence-specific DNA binding), GO:0006355 (regulation of transcription, DNA-templated), GO:0004298 (threonine-type endopeptidase activity), GO:0008233 (peptidase activity), GO:0000502 (proteasome complex…	ENSG00000126767 (1.0)	1.55989	8.02879e-06
8	antxr1a	ENSDARG00000025672		ZDB-GENE-110411-15	GO:0008152 (metabolic process), GO:0016787 (hydrolase activity), GO:0052689 (carboxylic ester hydrolase activity), GO:0004872 (receptor activity), GO:0016021 (integral component of membrane)	ENSG00000169604 (0.0)	1.55698	0.00211176
11	tkta	ENSDARG00000029689	557518	ZDB-GENE-130530-578	GO:0086013 (membrane repolarization during cardiac muscle cell action potential), GO:0007160 (cell-matrix adhesion), GO:0003824 (catalytic activity), GO:0008152 (metabolic process), GO:0007155 (cell adhesion), GO:0005198 (structural molecule activity), GO:0015629 (actin cytoskeleton), GO:0051015 (actin filament binding), GO:0060047 (heart contraction), GO:0045214 (sarcomere organization), GO:0016…	ENSG00000163931 (1.0)	1.5569	1.64501e-06
3	si:ch211-261n9.2	ENSDARG00000094165					1.55666	1.45691e-10
9	dhrs9	ENSDARG00000019260	322529	ZDB-GENE-030131-1249	GO:0004745 (retinol dehydrogenase activity), GO:0035138 (pectoral fin morphogenesis), GO:0042574 (retinal metabolic process), GO:0008152 (metabolic process), GO:0048546 (digestive tract morphogenesis), GO:0048703 (embryonic viscerocranium morphogenesis), GO:0031017 (exocrine pancreas development), GO:0042572 (retinol metabolic process), GO:0016491 (oxidoreductase activity), GO:0060047 (heart cont…	ENSG00000073737 (1.0)	1.55644	3.29746e-06
13	rsrp1	ENSDARG00000030440	724003	ZDB-GENE-060616-210	GO:0003674 (molecular_function), GO:0005575 (cellular_component), GO:0008150 (biological_process)		1.55627	2.76868e-05
8	rpe65c	ENSDARG00000054420	100004076	ZDB-GENE-081104-505	GO:0050251 (retinol isomerase activity), GO:0000166 (nucleotide binding), GO:0005524 (ATP binding), GO:0016020 (membrane), GO:0005829 (cytosol)	ENSG00000116745 (1.0)	1.55402	0.000264806
3	lgals2a	ENSDARG00000054942	405830	ZDB-GENE-050318-2	GO:0003676 (nucleic acid binding), GO:0005575 (cellular_component), GO:0090303 (positive regulation of wound healing), GO:0043236 (laminin binding), GO:0016936 (galactoside binding), GO:0048741 (skeletal muscle fiber development), GO:0001944 (vasculature development), GO:0050769 (positive regulation of neurogenesis), GO:0046872 (metal ion binding), GO:0002040 (sprouting angiogenesis), GO:0030246 …	ENSG00000100097 (1.0)	1.55208	0.000772773
3	gys1	ENSDARG00000016875	394155	ZDB-GENE-040426-1243	GO:0005978 (glycogen biosynthetic process), GO:0004373 (glycogen (starch) synthase activity), GO:0005737 (cytoplasm)	ENSG00000104812 (1.0)	1.55193	4.23977e-06
5	rasa4	ENSDARG00000029372	567599	ZDB-GENE-060526-349	GO:0043087 (regulation of GTPase activity), GO:0035556 (intracellular signal transduction), GO:0007165 (signal transduction), GO:0046580 (negative regulation of Ras protein signal transduction), GO:0043547 (positive regulation of GTPase activity), GO:0005096 (GTPase activator activity), GO:0031235 (intrinsic component of the cytoplasmic side of the plasma membrane), GO:0005515 (protein binding), …	ENSG00000105808 (1.0), ENSG00000170667 (1.0)	1.55023	0.00300163
6	stk35l	ENSDARG00000057497	494084	ZDB-GENE-041212-52	GO:0005575 (cellular_component), GO:0000166 (nucleotide binding), GO:0016740 (transferase activity), GO:0004672 (protein kinase activity), GO:0005524 (ATP binding), GO:0016301 (kinase activity), GO:0016310 (phosphorylation), GO:0006468 (protein phosphorylation), GO:0004674 (protein serine/threonine kinase activity)	ENSG00000125834 (1.0)	1.54884	1.64881e-12
9	dopey2	ENSDARG00000055857		ZDB-GENE-040426-1195	GO:0003674 (molecular_function), GO:0005575 (cellular_component), GO:0008150 (biological_process), GO:0008289 (lipid binding), GO:0006869 (lipid transport), GO:0006810 (transport), GO:0031102 (neuron projection regeneration), GO:0070328 (triglyceride homeostasis), GO:0005576 (extracellular region), GO:0034380 (high-density lipoprotein particle assembly), GO:0034364 (high-density lipoprotein parti…	ENSG00000142197 (1.0)	1.5472	2.24304e-13
18	lmo2	ENSDARG00000095019	30332	ZDB-GENE-980526-419	GO:0001568 (blood vessel development), GO:0035162 (embryonic hemopoiesis), GO:0061304 (retinal blood vessel morphogenesis), GO:0007275 (multicellular organismal development), GO:0046872 (metal ion binding), GO:0030218 (erythrocyte differentiation), GO:0008270 (zinc ion binding), GO:0048821 (erythrocyte development), GO:0003677 (DNA binding), GO:0005634 (nucleus)	ENSG00000135363 (0.0)	1.54664	3.58428e-06
19	ube2ql1	ENSDARG00000079276	557472	ZDB-GENE-030131-8137	GO:0000126 (transcription factor TFIIIB complex), GO:0006352 (DNA-templated transcription, initiation), GO:0030223 (neutrophil differentiation), GO:0030099 (myeloid cell differentiation), GO:0003743 (translation initiation factor activity), GO:0006413 (translational initiation), GO:0017025 (TBP-class protein binding), GO:0006412 (translation), GO:0006384 (transcription initiation from RNA polymer…	ENSG00000215218 (1.0)	1.5454	0.000206276
1	saraf	ENSDARG00000070452	767649	ZDB-GENE-060929-208	GO:0006811 (ion transport), GO:2001256 (regulation of store-operated calcium entry), GO:0006810 (transport), GO:0030176 (integral component of endoplasmic reticulum membrane), GO:0016020 (membrane), GO:0006816 (calcium ion transport), GO:0005783 (endoplasmic reticulum), GO:0016021 (integral component of membrane), GO:0003676 (nucleic acid binding)	ENSG00000133872 (1.0)	1.54518	4.05387e-06
8	TNFRSF14 (4 of 8)	ENSDARG00000068993	751714	ZDB-GENE-060825-208	GO:0005575 (cellular_component), GO:0008150 (biological_process), GO:0005515 (protein binding)	ENSG00000157873 (1.0)	1.54336	0.0018978
2	adhfe1	ENSDARG00000053518	404618	ZDB-GENE-040426-2070	GO:0005575 (cellular_component), GO:0046872 (metal ion binding), GO:0016491 (oxidoreductase activity), GO:0055114 (oxidation-reduction process), GO:0004347 (glucose-6-phosphate isomerase activity), GO:0016853 (isomerase activity), GO:0006094 (gluconeogenesis), GO:0006096 (glycolytic process)	ENSG00000147576 (1.0)	1.54308	0.00208201
10	hspa8	ENSDARG00000068992	573376	ZDB-GENE-990415-92	GO:0000166 (nucleotide binding), GO:0005524 (ATP binding), GO:0031101 (fin regeneration)	ENSG00000109971 (1.0)	1.5428	2.32803e-08
8	itpr3	ENSDARG00000061741	794666	ZDB-GENE-070605-1	GO:0005220 (inositol 1,4,5-trisphosphate-sensitive calcium-release channel activity), GO:0005216 (ion channel activity), GO:0006811 (ion transport), GO:0006810 (transport), GO:0005102 (receptor binding), GO:0070588 (calcium ion transmembrane transport), GO:0016020 (membrane), GO:0006816 (calcium ion transport), GO:0009986 (cell surface), GO:0005262 (calcium channel activity), GO:0005783 (endoplas…	ENSG00000096433 (1.0)	1.5427	3.5683e-07
19	rrm2	ENSDARG00000078069	30733	ZDB-GENE-990415-25	GO:0009186 (deoxyribonucleoside diphosphate metabolic process), GO:0046872 (metal ion binding), GO:0009263 (deoxyribonucleotide biosynthetic process), GO:0016491 (oxidoreductase activity), GO:0006260 (DNA replication), GO:0005971 (ribonucleoside-diphosphate reductase complex), GO:0004748 (ribonucleoside-diphosphate reductase activity, thioredoxin disulfide as acceptor), GO:0055114 (oxidation-redu…	ENSG00000171848 (1.0)	1.54178	0.00164185
8	BX469901.1	ENSDARG00000103232					1.54176	0.00121162
13	HTRA2 (1 of 24)	ENSDARG00000068667		ZDB-GENE-081028-23	GO:0004252 (serine-type endopeptidase activity), GO:0006508 (proteolysis), GO:0005515 (protein binding)	ENSG00000115317 (1.0)	1.54069	0.00331381
13	elovl5	ENSDARG00000004979	393425	ZDB-GENE-040407-2	GO:0019368 (fatty acid elongation, unsaturated fatty acid), GO:0009922 (fatty acid elongase activity), GO:0030497 (fatty acid elongation), GO:0006633 (fatty acid biosynthetic process), GO:0016740 (transferase activity), GO:0042759 (long-chain fatty acid biosynthetic process), GO:0006631 (fatty acid metabolic process), GO:0016020 (membrane), GO:0006629 (lipid metabolic process), GO:0005887 (integr…	ENSG00000012660 (1.0)	1.5406	0.00258014
7	MMP15 (1 of 2)	ENSDARG00000013072	100332426		GO:0008237 (metallopeptidase activity), GO:0031012 (extracellular matrix), GO:0004222 (metalloendopeptidase activity), GO:0005509 (calcium ion binding), GO:0007420 (brain development), GO:0050811 (GABA receptor binding), GO:0061025 (membrane fusion), GO:0006914 (autophagy), GO:0000407 (pre-autophagosomal structure), GO:0019898 (extrinsic component of membrane), GO:0008017 (microtubule binding), G…	ENSG00000102996 (1.0)	1.53828	0.00287742
15	thyn1	ENSDARG00000042659	393630	ZDB-GENE-040426-1585	GO:0003674 (molecular_function), GO:0008150 (biological_process), GO:0008234 (cysteine-type peptidase activity), GO:0005634 (nucleus)	ENSG00000151500 (1.0)	1.53593	0.00101976
17	ngb	ENSDARG00000053475	100000711	ZDB-GENE-011102-1	GO:0005506 (iron ion binding), GO:0001666 (response to hypoxia), GO:0015671 (oxygen transport), GO:0005344 (oxygen transporter activity), GO:0007264 (small GTPase mediated signal transduction), GO:0043204 (perikaryon), GO:0006810 (transport), GO:0046872 (metal ion binding), GO:0020037 (heme binding), GO:0019825 (oxygen binding), GO:0005085 (guanyl-nucleotide exchange factor activity), GO:0005737 …	ENSG00000165553 (1.0)	1.53377	4.69309e-06
8	cttnbp2nlb	ENSDARG00000056091	556247	ZDB-GENE-040724-65		ENSG00000143079 (1.0)	1.5336	0.00170976
7	CAPN1 (1 of 2)	ENSDARG00000045199	406768	ZDB-GENE-040426-2814	GO:0008234 (cysteine-type peptidase activity), GO:0008233 (peptidase activity), GO:0016787 (hydrolase activity), GO:0003712 (transcription cofactor activity), GO:0005509 (calcium ion binding), GO:0004198 (calcium-dependent cysteine-type endopeptidase activity), GO:0006357 (regulation of transcription from RNA polymerase II promoter), GO:0006508 (proteolysis), GO:0005737 (cytoplasm), GO:0005622 (i…	ENSG00000014216 (1.0)	1.53257	0.00184224
6	aamp	ENSDARG00000045019	405874	ZDB-GENE-040426-2370	GO:0003674 (molecular_function), GO:0005515 (protein binding), GO:0005575 (cellular_component), GO:0008150 (biological_process), GO:0009396 (folic acid-containing compound biosynthetic process), GO:0003824 (catalytic activity), GO:0005524 (ATP binding), GO:0004329 (formate-tetrahydrofolate ligase activity), GO:0004488 (methylenetetrahydrofolate dehydrogenase (NADP+) activity), GO:0055114 (oxidati…	ENSG00000127837 (1.0)	1.53105	0.000369094
13	HTRA2 (16 of 24)	ENSDARG00000094403		ZDB-GENE-081028-27	GO:0004252 (serine-type endopeptidase activity), GO:0006508 (proteolysis), GO:0005515 (protein binding)	ENSG00000115317 (1.0)	1.53039	0.000148419
3	asphd1	ENSDARG00000075813	557921	ZDB-GENE-091204-62	GO:0018193 (peptidyl-amino acid modification), GO:0007420 (brain development)	ENSG00000174939 (1.0)	1.52881	5.62266e-08
25	btbd10a	ENSDARG00000062674	560466	ZDB-GENE-070410-41	GO:0005515 (protein binding), GO:0000166 (nucleotide binding), GO:0016740 (transferase activity), GO:0004672 (protein kinase activity), GO:0005524 (ATP binding), GO:0016301 (kinase activity), GO:0016310 (phosphorylation), GO:0006468 (protein phosphorylation), GO:0004674 (protein serine/threonine kinase activity), GO:0007346 (regulation of mitotic cell cycle), GO:0046777 (protein autophosphorylati…		1.52856	6.4999e-09
24	stk17a	ENSDARG00000074715	327345	ZDB-GENE-030131-5556	GO:0000166 (nucleotide binding), GO:0004672 (protein kinase activity), GO:0005524 (ATP binding), GO:0006468 (protein phosphorylation), GO:0004674 (protein serine/threonine kinase activity), GO:0005634 (nucleus)	ENSG00000164543 (1.0)	1.52812	8.62156e-10
6	rgs16	ENSDARG00000040177	569828	ZDB-GENE-050417-393	GO:0038032 (termination of G-protein coupled receptor signaling pathway), GO:0005096 (GTPase activator activity), GO:0005886 (plasma membrane), GO:0005737 (cytoplasm)	ENSG00000143333 (1.0)	1.52801	7.91487e-08
23	abcg2a	ENSDARG00000100075	735312	ZDB-GENE-050517-35	GO:0043190 (ATP-binding cassette (ABC) transporter complex), GO:0000166 (nucleotide binding), GO:0005524 (ATP binding), GO:0016020 (membrane), GO:0016887 (ATPase activity)	ENSG00000118777 (0.0)	1.52743	1.1747e-05
3	thraa	ENSDARG00000000151	30670	ZDB-GENE-990415-263	GO:0004887 (thyroid hormone receptor activity), GO:0001076 (transcription factor activity, RNA polymerase II transcription factor binding), GO:0003707 (steroid hormone receptor activity), GO:0007275 (multicellular organismal development), GO:0046872 (metal ion binding), GO:0009725 (response to hormone), GO:0043401 (steroid hormone mediated signaling pathway), GO:0008270 (zinc ion binding), GO:000…	ENSG00000126351 (1.0)	1.52642	0.00226945
4	aldh1l2	ENSDARG00000070230	100333269	ZDB-GENE-100426-6	GO:0009258 (10-formyltetrahydrofolate catabolic process), GO:0016742 (hydroxymethyl-, formyl- and related transferase activity), GO:0016620 (oxidoreductase activity, acting on the aldehyde or oxo group of donors, NAD or NADP as acceptor), GO:0009058 (biosynthetic process), GO:0016155 (formyltetrahydrofolate dehydrogenase activity), GO:0003824 (catalytic activity), GO:0008152 (metabolic process), …	ENSG00000136010 (1.0)	1.52589	0.0025504
7	TMEM179B (1 of 2)	ENSDARG00000056233	402849	ZDB-GENE-050522-510	GO:0003674 (molecular_function), GO:0008150 (biological_process), GO:0016020 (membrane), GO:0008270 (zinc ion binding), GO:0016021 (integral component of membrane), GO:0005737 (cytoplasm), GO:0005575 (cellular_component)	ENSG00000185475 (1.0)	1.52486	0.00013973
10	si:ch73-46j18.5	ENSDARG00000092467		ZDB-GENE-030131-7892			1.52459	0.000118682
6	osgn1	ENSDARG00000052279	393155	ZDB-GENE-040426-864	GO:0003674 (molecular_function), GO:0005575 (cellular_component), GO:0030308 (negative regulation of cell growth), GO:0043065 (positive regulation of apoptotic process)	ENSG00000140961 (0.0)	1.52417	0.000207731
19	sytl1	ENSDARG00000070094	777759	ZDB-GENE-060503-439	GO:0070382 (exocytic vesicle), GO:0030276 (clathrin binding), GO:0005544 (calcium-dependent phospholipid binding), GO:0048791 (calcium ion-dependent exocytosis of neurotransmitter), GO:0017158 (regulation of calcium ion-dependent exocytosis), GO:0016079 (synaptic vesicle exocytosis), GO:0019905 (syntaxin binding), GO:0017137 (Rab GTPase binding), GO:0005509 (calcium ion binding), GO:0006887 (exoc…	ENSG00000142765 (1.0)	1.52404	3.79697e-05
23	SH3GL2 (2 of 2)	ENSDARG00000039901			GO:0005246 (calcium channel regulator activity), GO:0007216 (G-protein coupled glutamate receptor signaling pathway), GO:0007165 (signal transduction), GO:0016020 (membrane), GO:0001641 (group II metabotropic glutamate receptor activity), GO:0051966 (regulation of synaptic transmission, glutamatergic), GO:0042734 (presynaptic membrane), GO:0005887 (integral component of plasma membrane), GO:00058…	ENSG00000107295 (1.0)	1.52403	0.00237776
3	csnk1da	ENSDARG00000008370	322106	ZDB-GENE-030131-825	GO:0000166 (nucleotide binding), GO:0016740 (transferase activity), GO:0004672 (protein kinase activity), GO:0005524 (ATP binding), GO:0018105 (peptidyl-serine phosphorylation), GO:0016301 (kinase activity), GO:0006897 (endocytosis), GO:0008360 (regulation of cell shape), GO:0016310 (phosphorylation), GO:0006468 (protein phosphorylation), GO:0004674 (protein serine/threonine kinase activity), GO:…	ENSG00000141551 (0.0)	1.52376	8.10753e-13
23	acvrl1	ENSDARG00000018179	266753	ZDB-GENE-021003-1	GO:0007178 (transmembrane receptor protein serine/threonine kinase signaling pathway), GO:0004675 (transmembrane receptor protein serine/threonine kinase activity), GO:0034405 (response to fluid shear stress), GO:0060840 (artery development), GO:0050880 (regulation of blood vessel size), GO:0000166 (nucleotide binding), GO:0016740 (transferase activity), GO:0001944 (vasculature development), GO:0…	ENSG00000139567 (1.0)	1.52274	0.000208668
13	zgc:153981	ENSDARG00000069529	563986	ZDB-GENE-061103-367	GO:0005575 (cellular_component), GO:0004725 (protein tyrosine phosphatase activity), GO:0097009 (energy homeostasis), GO:0060575 (intestinal epithelial cell differentiation), GO:0048565 (digestive tract development), GO:0000166 (nucleotide binding), GO:0016740 (transferase activity), GO:0004672 (protein kinase activity), GO:0005524 (ATP binding), GO:0016787 (hydrolase activity), GO:0016311 (depho…		1.52239	7.46752e-09
3	notch3	ENSDARG00000052139	58066	ZDB-GENE-000329-5	GO:0050793 (regulation of developmental process), GO:0061056 (sclerotome development), GO:0001840 (neural plate development), GO:0035633 (maintenance of blood-brain barrier), GO:0014003 (oligodendrocyte development), GO:0060842 (arterial endothelial cell differentiation), GO:0035907 (dorsal aorta development), GO:0048259 (regulation of receptor-mediated endocytosis), GO:0021514 (ventral spinal co…	ENSG00000074181 (1.0)	1.52086	0.000226979
23	klhl17	ENSDARG00000037324	336187	ZDB-GENE-030131-8131	GO:0003676 (nucleic acid binding), GO:0046872 (metal ion binding), GO:0016567 (protein ubiquitination), GO:0051015 (actin filament binding), GO:0005515 (protein binding), GO:0005634 (nucleus), GO:0043491 (protein kinase B signaling), GO:0007202 (activation of phospholipase C activity), GO:0051894 (positive regulation of focal adhesion assembly), GO:0031334 (positive regulation of protein complex …	ENSG00000187961 (1.0)	1.5201	6.1062e-14
25	wnk1a	ENSDARG00000078992	100318736	ZDB-GENE-080917-49	GO:0005575 (cellular_component), GO:0004672 (protein kinase activity), GO:0005524 (ATP binding), GO:0006468 (protein phosphorylation), GO:0004674 (protein serine/threonine kinase activity), GO:0001525 (angiogenesis)	ENSG00000060237 (1.0)	1.51996	9.2253e-11
7	pygmb	ENSDARG00000013317	393444	ZDB-GENE-040426-1206	GO:0004645 (phosphorylase activity), GO:0016757 (transferase activity, transferring glycosyl groups), GO:0016740 (transferase activity), GO:0005975 (carbohydrate metabolic process), GO:0008184 (glycogen phosphorylase activity), GO:0030170 (pyridoxal phosphate binding), GO:0005980 (glycogen catabolic process), GO:0005737 (cytoplasm)	ENSG00000068976 (1.0)	1.51985	1.36303e-09
22	si:ch211-222k6.1	ENSDARG00000071581	['100034531', '100141340']	['ZDB-GENE-080219-52', 'ZDB-GENE-050208-649']	GO:0003676 (nucleic acid binding), GO:0046872 (metal ion binding), GO:0003700 (transcription factor activity, sequence-specific DNA binding), GO:0006351 (transcription, DNA-templated), GO:0008150 (biological_process), GO:0007049 (cell cycle), GO:0005634 (nucleus)		1.5195	0.00251493
18	mob2b	ENSDARG00000012005	724012	ZDB-GENE-060616-319	GO:0015377 (cation:chloride symporter activity), GO:0005575 (cellular_component), GO:0008150 (biological_process), GO:0006811 (ion transport), GO:0006810 (transport), GO:0006884 (cell volume homeostasis), GO:0055075 (potassium ion homeostasis), GO:0022820 (potassium ion symporter activity), GO:0055064 (chloride ion homeostasis), GO:0015379 (potassium:chloride symporter activity), GO:0010107 (pota…	ENSG00000182208 (1.0)	1.5177	3.14399e-05
24	si:dkey-7n6.2	ENSDARG00000094602		ZDB-GENE-091204-262			1.51736	8.16985e-15
1	tcirg1a	ENSDARG00000016835	100003139	ZDB-GENE-090311-31	GO:0000220 (vacuolar proton-transporting V-type ATPase, V0 domain), GO:0015991 (ATP hydrolysis coupled proton transport), GO:0033179 (proton-transporting V-type ATPase, V0 domain), GO:0015992 (proton transport), GO:0006811 (ion transport), GO:0006810 (transport), GO:0015078 (hydrogen ion transmembrane transporter activity), GO:0051117 (ATPase binding), GO:0016471 (vacuolar proton-transporting V-t…	ENSG00000110719 (0.0)	1.51704	0.00123398
15	zgc:73340	ENSDARG00000102636	326652	ZDB-GENE-030131-4851	GO:0005575 (cellular_component), GO:0008152 (metabolic process), GO:0008168 (methyltransferase activity), GO:0051082 (unfolded protein binding), GO:0016272 (prefoldin complex), GO:0006457 (protein folding), GO:0006810 (transport), GO:0005215 (transporter activity), GO:0005802 (trans-Golgi network), GO:0016021 (integral component of membrane), GO:0005737 (cytoplasm), GO:0048839 (inner ear developm…	ENSG00000250305 (0.0)	1.51613	2.72014e-16
22	rgmd	ENSDARG00000034013	321842	ZDB-GENE-030131-561	GO:0003262 (endocardial progenitor cell migration to the midline involved in heart field formation), GO:0007414 (axonal defasciculation), GO:0021952 (central nervous system projection neuron axonogenesis), GO:0001763 (morphogenesis of a branching structure), GO:0033564 (anterior/posterior axon guidance), GO:0030517 (negative regulation of axon extension), GO:0030509 (BMP signaling pathway), GO:00…		1.51582	4.50083e-08
23	eno1a	ENSDARG00000022456	334116	ZDB-GENE-030131-6048	GO:0004634 (phosphopyruvate hydratase activity), GO:0000015 (phosphopyruvate hydratase complex), GO:0016829 (lyase activity), GO:0006096 (glycolytic process), GO:0000287 (magnesium ion binding), GO:0045010 (actin nucleation), GO:0030659 (cytoplasmic vesicle membrane), GO:0006810 (transport), GO:0031410 (cytoplasmic vesicle), GO:0015031 (protein transport), GO:0005856 (cytoskeleton), GO:0016192 (v…		1.51565	1.26804e-13
23	her4.1	ENSDARG00000056732	100149863	ZDB-GENE-980526-521	GO:0003708 (retinoic acid receptor activity), GO:0048936 (peripheral nervous system neuron axonogenesis), GO:0048384 (retinoic acid receptor signaling pathway), GO:0060037 (pharyngeal system development), GO:0007219 (Notch signaling pathway), GO:0001757 (somite specification), GO:0001889 (liver development), GO:0003707 (steroid hormone receptor activity), GO:0046872 (metal ion binding), GO:004698…		1.51555	0.000415836
19	s100v2	ENSDARG00000070702	336965	ZDB-GENE-030131-8909	GO:0005509 (calcium ion binding), GO:0005507 (copper ion binding)		1.51491	1.56917e-05
6	slmo2	ENSDARG00000009505	378855	ZDB-GENE-031002-13	GO:0000166 (nucleotide binding), GO:0016740 (transferase activity), GO:0004672 (protein kinase activity), GO:0005524 (ATP binding), GO:0016301 (kinase activity), GO:0016310 (phosphorylation), GO:0006468 (protein phosphorylation), GO:0004674 (protein serine/threonine kinase activity), GO:1990050 (phosphatidic acid transporter activity), GO:0005758 (mitochondrial intermembrane space), GO:0015914 (p…	ENSG00000101166 (1.0)	1.51282	8.21011e-08
21	si:ch73-362m14.2	ENSDARG00000090164	101884007	ZDB-GENE-120215-235			1.51281	0.00178811
22	celsr2	ENSDARG00000094388		ZDB-GENE-070122-2	GO:1901210 (regulation of cardiac chamber formation), GO:0003231 (cardiac ventricle development), GO:0055007 (cardiac muscle cell differentiation), GO:0061626 (pharyngeal arch artery morphogenesis), GO:0003205 (cardiac chamber development), GO:0060038 (cardiac muscle cell proliferation), GO:0021754 (facial nucleus development), GO:0003007 (heart morphogenesis), GO:0055113 (epiboly involved in gas…		1.51206	0.00274112
12	gpam	ENSDARG00000074169	100332911	ZDB-GENE-101026-1	GO:0004366 (glycerol-3-phosphate O-acyltransferase activity), GO:0008152 (metabolic process), GO:0016746 (transferase activity, transferring acyl groups), GO:0008374 (O-acyltransferase activity), GO:0008654 (phospholipid biosynthetic process), GO:0044255 (cellular lipid metabolic process), GO:0005886 (plasma membrane)	ENSG00000119927 (1.0)	1.51182	3.92739e-06
23	zgc:174906	ENSDARG00000075314	571548	ZDB-GENE-030131-6125	GO:0030246 (carbohydrate binding), GO:0007165 (signal transduction), GO:0007155 (cell adhesion), GO:0016020 (membrane), GO:0042981 (regulation of apoptotic process), GO:0005515 (protein binding)		1.51144	0.000405615
19	gpr186	ENSDARG00000094860	796164	ZDB-GENE-060503-489	GO:0009966 (regulation of signal transduction), GO:0047372 (acylglycerol lipase activity), GO:0007165 (signal transduction), GO:0016020 (membrane), GO:0006629 (lipid metabolic process), GO:0004871 (signal transducer activity), GO:0016021 (integral component of membrane), GO:0007186 (G-protein coupled receptor signaling pathway), GO:0004930 (G-protein coupled receptor activity)		1.51085	0.000773885
13	fgfr2	ENSDARG00000058115	352940	ZDB-GENE-030323-1	GO:0017134 (fibroblast growth factor binding), GO:0004714 (transmembrane receptor protein tyrosine kinase activity), GO:0005007 (fibroblast growth factor-activated receptor activity), GO:0003140 (determination of left/right asymmetry in lateral mesoderm), GO:0048565 (digestive tract development), GO:0030901 (midbrain development), GO:0048701 (embryonic cranial skeleton morphogenesis), GO:0033278 …	ENSG00000066468 (1.0)	1.51039	4.99091e-05
21	smad7	ENSDARG00000016858	326282	ZDB-GENE-030128-3	GO:0007179 (transforming growth factor beta receptor signaling pathway), GO:0005667 (transcription factor complex), GO:0005515 (protein binding), GO:0003677 (DNA binding), GO:0005737 (cytoplasm), GO:0005622 (intracellular), GO:0003700 (transcription factor activity, sequence-specific DNA binding), GO:0006351 (transcription, DNA-templated), GO:0006355 (regulation of transcription, DNA-templated), …	ENSG00000101665 (1.0)	1.50978	3.45403e-05
2	greb1l	ENSDARG00000039196	100005373	ZDB-GENE-030131-4022	GO:0040012 (regulation of locomotion), GO:0050795 (regulation of behavior), GO:0042310 (vasoconstriction), GO:0006939 (smooth muscle contraction), GO:0004993 (serotonin receptor activity), GO:0007165 (signal transduction), GO:0016020 (membrane), GO:0007268 (synaptic transmission), GO:0005887 (integral component of plasma membrane), GO:0005886 (plasma membrane), GO:0004871 (signal transducer activ…		1.50886	0.000172404
13	HTRA2 (14 of 24)	ENSDARG00000093963		['ZDB-GENE-081028-32', 'ZDB-GENE-081028-21']	GO:0004252 (serine-type endopeptidase activity), GO:0006508 (proteolysis), GO:0005515 (protein binding)	ENSG00000115317 (1.0)	1.50847	8.29935e-06
25	si:ch211-147k10.6	ENSDARG00000096922					1.50844	0.000987114
22	gpd1b	ENSDARG00000043180	325181	ZDB-GENE-030131-3906	GO:0006072 (glycerol-3-phosphate metabolic process), GO:0009331 (glycerol-3-phosphate dehydrogenase complex), GO:0004367 (glycerol-3-phosphate dehydrogenase [NAD+] activity), GO:0046168 (glycerol-3-phosphate catabolic process), GO:0005975 (carbohydrate metabolic process), GO:0016616 (oxidoreductase activity, acting on the CH-OH group of donors, NAD or NADP as acceptor), GO:0016491 (oxidoreductase…	ENSG00000167588 (1.0)	1.50825	0.0018703
5	tek	ENSDARG00000028663	30747	ZDB-GENE-990415-56	GO:0004714 (transmembrane receptor protein tyrosine kinase activity), GO:0004713 (protein tyrosine kinase activity), GO:0000166 (nucleotide binding), GO:0016740 (transferase activity), GO:0004672 (protein kinase activity), GO:0005925 (focal adhesion), GO:0007507 (heart development), GO:0005524 (ATP binding), GO:0016301 (kinase activity), GO:0007169 (transmembrane receptor protein tyrosine kinase …	ENSG00000120156 (1.0)	1.50743	0.00022838
5	zgc:194908	ENSDARG00000079697	797835	ZDB-GENE-081022-164	GO:0003674 (molecular_function), GO:0005575 (cellular_component), GO:0008150 (biological_process)		1.50708	0.000270329
1	med28	ENSDARG00000037410	493610	ZDB-GENE-041121-4	GO:0003674 (molecular_function), GO:0006351 (transcription, DNA-templated), GO:0006355 (regulation of transcription, DNA-templated), GO:0005634 (nucleus)	ENSG00000118579 (1.0)	1.5067	0.000136568
9	mylka	ENSDARG00000034801		ZDB-GENE-030131-8207	GO:2000145 (regulation of cell motility), GO:0007596 (blood coagulation), GO:0000166 (nucleotide binding), GO:0016740 (transferase activity), GO:0004672 (protein kinase activity), GO:0005524 (ATP binding), GO:0006939 (smooth muscle contraction), GO:0004687 (myosin light chain kinase activity), GO:0016301 (kinase activity), GO:0016310 (phosphorylation), GO:0006468 (protein phosphorylation), GO:000…	ENSG00000065534 (1.0)	1.50541	3.46165e-06
5	coq5	ENSDARG00000035618	447802	ZDB-GENE-040912-5	GO:0008168 (methyltransferase activity), GO:0016740 (transferase activity), GO:0006744 (ubiquinone biosynthetic process), GO:0008757 (S-adenosylmethionine-dependent methyltransferase activity), GO:0032259 (methylation), GO:0016020 (membrane), GO:0005743 (mitochondrial inner membrane), GO:0005739 (mitochondrion)	ENSG00000110871 (1.0)	1.50518	2.1391e-05
7	adgrg1	ENSDARG00000027222	324948	ZDB-GENE-030131-3671	GO:0003674 (molecular_function), GO:0005575 (cellular_component), GO:0007166 (cell surface receptor signaling pathway), GO:0004888 (transmembrane signaling receptor activity), GO:0016020 (membrane), GO:0005886 (plasma membrane), GO:0016021 (integral component of membrane), GO:0007186 (G-protein coupled receptor signaling pathway), GO:0004930 (G-protein coupled receptor activity), GO:0008150 (biol…		1.50497	0.00301381
3	cdc42ep4a	ENSDARG00000101457	431730	ZDB-GENE-040704-22	GO:0031274 (positive regulation of pseudopodium assembly), GO:0030838 (positive regulation of actin filament polymerization), GO:0017049 (GTP-Rho binding), GO:0008360 (regulation of cell shape), GO:0007266 (Rho protein signal transduction), GO:0005856 (cytoskeleton), GO:0005096 (GTPase activator activity), GO:0005886 (plasma membrane), GO:0005737 (cytoplasm)	ENSG00000179604 (1.0)	1.50454	0.00201742
21	crhbp	ENSDARG00000024831	445065	ZDB-GENE-040801-196	GO:0051424 (corticotropin-releasing hormone binding), GO:0005575 (cellular_component), GO:0008150 (biological_process)	ENSG00000145708 (1.0)	1.5036	1.99313e-05
10	cdc42se2	ENSDARG00000094577	794234	ZDB-GENE-080204-45	GO:0009966 (regulation of signal transduction), GO:0008360 (regulation of cell shape), GO:0005856 (cytoskeleton), GO:0007165 (signal transduction), GO:0005198 (structural molecule activity), GO:0016020 (membrane), GO:0005886 (plasma membrane), GO:0005737 (cytoplasm), GO:0005834 (heterotrimeric G-protein complex), GO:0004871 (signal transducer activity), GO:0007186 (G-protein coupled receptor sign…	ENSG00000158985 (1.0)	1.50334	0.00120985
8	cldn5a	ENSDARG00000043716	406559	ZDB-GENE-040426-2442	GO:0061028 (establishment of endothelial barrier), GO:0005575 (cellular_component), GO:0043296 (apical junction complex), GO:0005923 (bicellular tight junction), GO:0070492 (oligosaccharide binding), GO:0030054 (cell junction), GO:0005198 (structural molecule activity), GO:0016020 (membrane), GO:0005886 (plasma membrane), GO:0016021 (integral component of membrane)	ENSG00000184113 (1.0)	1.50192	3.41443e-05
13	marcksl1a	ENSDARG00000039034	406407	ZDB-GENE-040426-2146	GO:0005575 (cellular_component), GO:0008150 (biological_process), GO:0000166 (nucleotide binding), GO:0006810 (transport), GO:0005525 (GTP binding), GO:0015031 (protein transport), GO:0005794 (Golgi apparatus), GO:0016192 (vesicle-mediated transport), GO:0005516 (calmodulin binding), GO:0006886 (intracellular protein transport), GO:0005783 (endoplasmic reticulum), GO:0005622 (intracellular)	ENSG00000175130 (1.0)	1.50137	5.03565e-09
4	ptn	ENSDARG00000102340	368211	ZDB-GENE-030624-1	GO:0000502 (proteasome complex), GO:0007399 (nervous system development), GO:0008083 (growth factor activity)	ENSG00000105894 (1.0)	1.50054	1.7368e-06
21	zgc:163077	ENSDARG00000101593	567932	ZDB-GENE-070521-6	GO:0000975 (regulatory region DNA binding), GO:0046872 (metal ion binding), GO:0003700 (transcription factor activity, sequence-specific DNA binding), GO:0006355 (regulation of transcription, DNA-templated), GO:0003676 (nucleic acid binding), GO:0008150 (biological_process)		1.49835	0.000159887
5	mpzl2b	ENSDARG00000027345	336830	ZDB-GENE-030131-8774	GO:0016337 (single organismal cell-cell adhesion), GO:0042802 (identical protein binding), GO:0016020 (membrane), GO:0005515 (protein binding), GO:0005813 (centrosome)	ENSG00000149573 (1.0)	1.4983	0.000213813
3	slc29a4	ENSDARG00000059690	559668	ZDB-GENE-070112-1932	GO:0008504 (monoamine transmembrane transporter activity), GO:0005337 (nucleoside transmembrane transporter activity), GO:0006810 (transport), GO:0016020 (membrane), GO:0055085 (transmembrane transport), GO:0016021 (integral component of membrane)	ENSG00000164638 (0.0)	1.49816	0.000186659
7	HACD1	ENSDARG00000103744	553326		GO:0005922 (connexon complex), GO:0048839 (inner ear development), GO:0005921 (gap junction), GO:0005243 (gap junction channel activity), GO:0007154 (cell communication), GO:0030054 (cell junction), GO:0016020 (membrane), GO:0005886 (plasma membrane), GO:0016021 (integral component of membrane)	ENSG00000165996 (0.0)	1.49742	0.00327812
5	MCTP1 (2 of 2)	ENSDARG00000076404	103911113		GO:0005515 (protein binding)	ENSG00000175471 (1.0)	1.49676	9.78728e-06
11	alas1	ENSDARG00000021059	64608	ZDB-GENE-001229-2	GO:0009058 (biosynthetic process), GO:0033014 (tetrapyrrole biosynthetic process), GO:0003870 (5-aminolevulinate synthase activity), GO:0006778 (porphyrin-containing compound metabolic process), GO:0006782 (protoporphyrinogen IX biosynthetic process), GO:0003824 (catalytic activity), GO:0008152 (metabolic process), GO:0016746 (transferase activity, transferring acyl groups), GO:0016740 (transfera…	ENSG00000023330 (1.0)	1.49637	0.00209009
12	oxld1	ENSDARG00000102233	100001148	ZDB-GENE-130603-23	GO:0000166 (nucleotide binding), GO:0005868 (cytoplasmic dynein complex), GO:0005524 (ATP binding), GO:0003777 (microtubule motor activity), GO:0007018 (microtubule-based movement), GO:0005739 (mitochondrion), GO:0003677 (DNA binding), GO:0005634 (nucleus)	ENSG00000204237 (1.0)	1.49614	5.39128e-06
2	gbp1	ENSDARG00000038668	436615	ZDB-GENE-040718-32	GO:0000166 (nucleotide binding), GO:0005525 (GTP binding), GO:0016020 (membrane), GO:0003924 (GTPase activity)	ENSG00000117228 (0.0), ENSG00000162645 (0.0), ENSG00000154451 (0.0), ENSG00000162654 (0.0), ENSG00000117226 (0.0), ENSG00000183347 (0.0), ENSG00000213512 (0.0)	1.49605	0.000651951
24	klhl24b	ENSDARG00000008275	393412	ZDB-GENE-040426-1185	GO:2000312 (regulation of kainate selective glutamate receptor activity), GO:0005575 (cellular_component), GO:0005515 (protein binding)	ENSG00000114796 (1.0)	1.49455	7.81398e-07
5	ABR (2 of 2)	ENSDARG00000095180	565190	ZDB-GENE-070705-146	GO:0007165 (signal transduction), GO:0016020 (membrane), GO:0043547 (positive regulation of GTPase activity), GO:0005096 (GTPase activator activity)	ENSG00000159842 (0.0)	1.49391	8.53701e-06
9	si:dkey-193n17.9	ENSDARG00000094791		ZDB-GENE-070912-421			1.49377	0.000626342
12	si:ch211-180a12.2	ENSDARG00000087857	100150385	ZDB-GENE-121214-236	GO:0005515 (protein binding)		1.49256	6.186e-06
9	nhlh2	ENSDARG00000025495	402968	ZDB-GENE-040426-1809	GO:0046983 (protein dimerization activity), GO:0000977 (RNA polymerase II regulatory region sequence-specific DNA binding), GO:0006366 (transcription from RNA polymerase II promoter), GO:0000981 (RNA polymerase II transcription factor activity, sequence-specific DNA binding), GO:0006357 (regulation of transcription from RNA polymerase II promoter), GO:0005634 (nucleus)	ENSG00000171786 (1.0), ENSG00000177551 (1.0)	1.49108	6.58858e-08
18	gdpd4a	ENSDARG00000102447		ZDB-GENE-091204-436	GO:0008889 (glycerophosphodiester phosphodiesterase activity), GO:0008081 (phosphoric diester hydrolase activity), GO:0006071 (glycerol metabolic process), GO:0006629 (lipid metabolic process)	ENSG00000178795 (1.0)	1.49082	0.00304154
3	aldoaa	ENSDARG00000011665	336425	ZDB-GENE-030131-8369	GO:0004332 (fructose-bisphosphate aldolase activity), GO:0001966 (thigmotaxis), GO:0007409 (axonogenesis), GO:0003824 (catalytic activity), GO:0006310 (DNA recombination), GO:0016829 (lyase activity), GO:0043473 (pigmentation), GO:0007420 (brain development), GO:0006260 (DNA replication), GO:0006281 (DNA repair), GO:0006096 (glycolytic process), GO:0003677 (DNA binding), GO:0005634 (nucleus), GO:…	ENSG00000149925 (1.0)	1.48961	4.46107e-07
20	sptlc2b	ENSDARG00000074287	557286	ZDB-GENE-080305-8	GO:0009058 (biosynthetic process), GO:0005575 (cellular_component), GO:0003824 (catalytic activity), GO:0008152 (metabolic process), GO:0016740 (transferase activity), GO:0030170 (pyridoxal phosphate binding)	ENSG00000100596 (0.0)	1.48839	4.96175e-06
8	msi1	ENSDARG00000010710		ZDB-GENE-050320-86	GO:0015245 (fatty acid transporter activity), GO:0004467 (long-chain fatty acid-CoA ligase activity), GO:0031957 (very long-chain fatty acid-CoA ligase activity), GO:0003676 (nucleic acid binding), GO:0005575 (cellular_component), GO:0003824 (catalytic activity), GO:0008152 (metabolic process), GO:0000166 (nucleotide binding), GO:0007417 (central nervous system development), GO:0016021 (integral …	ENSG00000135097 (1.0)	1.48795	0.000456366
6	hyi	ENSDARG00000030166		ZDB-GENE-040426-1273	GO:0008903 (hydroxypyruvate isomerase activity), GO:0016853 (isomerase activity), GO:0003676 (nucleic acid binding), GO:0070285 (pigment cell development), GO:0090150 (establishment of protein localization to membrane), GO:0046872 (metal ion binding), GO:0006366 (transcription from RNA polymerase II promoter), GO:0000981 (RNA polymerase II transcription factor activity, sequence-specific DNA bind…	ENSG00000178922 (1.0)	1.48762	0.000360684
21	aldocb	ENSDARG00000019702	369193	ZDB-GENE-030821-1	GO:0004332 (fructose-bisphosphate aldolase activity), GO:0005575 (cellular_component), GO:0003824 (catalytic activity), GO:0016829 (lyase activity), GO:0006096 (glycolytic process)		1.48732	9.48917e-13
15	chp2	ENSDARG00000025788	327599	ZDB-GENE-030131-5810	GO:0016758 (transferase activity, transferring hexosyl groups), GO:0005575 (cellular_component), GO:0008152 (metabolic process), GO:0016740 (transferase activity), GO:0005509 (calcium ion binding), GO:0043231 (intracellular membrane-bounded organelle), GO:0015020 (glucuronosyltransferase activity), GO:0032870 (cellular response to hormone stimulus), GO:0052696 (flavonoid glucuronidation), GO:0009…	ENSG00000166869 (1.0)	1.48673	7.81904e-06
15	HSPA8 (1 of 2)	ENSDARG00000037403	562935	ZDB-GENE-121214-31	GO:0052650 (NADP-retinol dehydrogenase activity), GO:0008152 (metabolic process), GO:0000166 (nucleotide binding), GO:0042572 (retinol metabolic process), GO:0005524 (ATP binding), GO:0016491 (oxidoreductase activity), GO:0005789 (endoplasmic reticulum membrane), GO:0043231 (intracellular membrane-bounded organelle), GO:0016020 (membrane), GO:0055114 (oxidation-reduction process), GO:0005783 (end…	ENSG00000109971 (1.0)	1.48651	5.48709e-06
7	ppp1r14bb	ENSDARG00000030161	100000577	ZDB-GENE-030616-595	GO:0042325 (regulation of phosphorylation), GO:0005737 (cytoplasm)	ENSG00000173457 (1.0)	1.48625	1.42036e-11
1	atp1b1b	ENSDARG00000076833	64273	ZDB-GENE-001127-4	GO:0005890 (sodium:potassium-exchanging ATPase complex), GO:0003676 (nucleic acid binding), GO:0021772 (olfactory bulb development), GO:0006813 (potassium ion transport), GO:0006811 (ion transport), GO:0000166 (nucleotide binding), GO:0006814 (sodium ion transport), GO:0006810 (transport), GO:0016020 (membrane), GO:0016021 (integral component of membrane)	ENSG00000143153 (1.0)	1.48558	0.000676739
8	cacna1ea	ENSDARG00000062346		ZDB-GENE-081104-526	GO:0001510 (RNA methylation), GO:0002128 (tRNA nucleoside ribose methylation), GO:0005216 (ion channel activity), GO:0005244 (voltage-gated ion channel activity), GO:0008168 (methyltransferase activity), GO:0006811 (ion transport), GO:0016740 (transferase activity), GO:0006810 (transport), GO:0002181 (cytoplasmic translation), GO:0008175 (tRNA methyltransferase activity), GO:0005891 (voltage-gate…		1.48553	0.000127611
23	syt6a	ENSDARG00000076730	100149310	ZDB-GENE-090601-2	GO:0007340 (acrosome reaction), GO:0003674 (molecular_function), GO:0005575 (cellular_component), GO:0008150 (biological_process), GO:0030276 (clathrin binding), GO:0005544 (calcium-dependent phospholipid binding), GO:0048791 (calcium ion-dependent exocytosis of neurotransmitter), GO:0017158 (regulation of calcium ion-dependent exocytosis), GO:0016079 (synaptic vesicle exocytosis), GO:0019905 (sy…	ENSG00000134207 (1.0)	1.4834	4.13374e-05
5	si:ch211-89f7.1	ENSDARG00000059729	558964	ZDB-GENE-060526-180	GO:0015098 (molybdate ion transmembrane transporter activity), GO:0015689 (molybdate ion transport), GO:0006811 (ion transport), GO:0006810 (transport), GO:0005215 (transporter activity), GO:0022891 (substrate-specific transmembrane transporter activity), GO:0016020 (membrane), GO:0005886 (plasma membrane), GO:0016021 (integral component of membrane), GO:0005622 (intracellular)	ENSG00000100012 (1.0), ENSG00000100003 (1.0), ENSG00000133488 (1.0), ENSG00000214491 (1.0)	1.48325	0.000317262
23	lrrc38	ENSDARG00000075147	567935	ZDB-GENE-080327-12	GO:0019205 (nucleobase-containing compound kinase activity), GO:0006139 (nucleobase-containing compound metabolic process), GO:0005524 (ATP binding), GO:0005515 (protein binding)	ENSG00000162494 (1.0)	1.48316	0.00137649
5	pik3ip1	ENSDARG00000003281	386643	ZDB-GENE-031030-14	GO:0033164 (glycolipid 6-alpha-mannosyltransferase activity), GO:0004378 (GDP-Man:Man1GlcNAc2-PP-Dol alpha-1,3-mannosyltransferase activity), GO:0009058 (biosynthetic process), GO:0004376 (glycolipid mannosyltransferase activity), GO:0036313 (phosphatidylinositol 3-kinase catalytic subunit binding), GO:0014067 (negative regulation of phosphatidylinositol 3-kinase signaling), GO:0043553 (negative …	ENSG00000100100 (1.0)	1.48289	6.31447e-05
6	arl6ip5a	ENSDARG00000077044	450076	ZDB-GENE-031113-22	GO:0003674 (molecular_function), GO:0005575 (cellular_component), GO:0008150 (biological_process)	ENSG00000144746 (1.0)	1.48251	0.00198776
1	eef1a1b	ENSDARG00000069951	100004503	ZDB-GENE-050417-327	GO:0000166 (nucleotide binding), GO:0010923 (negative regulation of phosphatase activity), GO:0019212 (phosphatase inhibitor activity), GO:0005525 (GTP binding), GO:0001106 (RNA polymerase II transcription corepressor activity), GO:0006414 (translational elongation), GO:0003746 (translation elongation factor activity), GO:0006412 (translation), GO:0006366 (transcription from RNA polymerase II pro…	ENSG00000156508 (0.0)	1.48192	3.38252e-11
20	hadhaa	ENSDARG00000057128	553401	ZDB-GENE-031222-5	GO:0004300 (enoyl-CoA hydratase activity), GO:0003857 (3-hydroxyacyl-CoA dehydrogenase activity), GO:0016507 (mitochondrial fatty acid beta-oxidation multienzyme complex), GO:0009617 (response to bacterium), GO:0006635 (fatty acid beta-oxidation), GO:0003824 (catalytic activity), GO:0008152 (metabolic process), GO:0006631 (fatty acid metabolic process), GO:0016491 (oxidoreductase activity), GO:00…	ENSG00000084754 (1.0)	1.48166	0.000564654
20	si:dkey-166k9.2	ENSDARG00000092980					1.48054	2.17518e-06
5	alkbh2	ENSDARG00000059856	569291	ZDB-GENE-060526-327	GO:0016706 (oxidoreductase activity, acting on paired donors, with incorporation or reduction of molecular oxygen, 2-oxoglutarate as one donor, and incorporation of one atom each of oxygen into both donors), GO:0016491 (oxidoreductase activity), GO:0055114 (oxidation-reduction process), GO:0004252 (serine-type endopeptidase activity), GO:0006508 (proteolysis)	ENSG00000189046 (1.0)	1.47948	0.000440102
15	mlf1	ENSDARG00000077301	553527	ZDB-GENE-080917-7	GO:0003674 (molecular_function), GO:0005575 (cellular_component), GO:0008150 (biological_process), GO:0017134 (fibroblast growth factor binding), GO:0060026 (convergent extension), GO:0070121 (Kupffer's vesicle development), GO:0060271 (cilium morphogenesis), GO:0005515 (protein binding), GO:0007368 (determination of left/right symmetry), GO:0005634 (nucleus), GO:0000166 (nucleotide binding), GO:…	ENSG00000178053 (1.0)	1.47933	0.00027862
16	plekho1b	ENSDARG00000077499	562940	ZDB-GENE-100609-2	GO:1901739 (regulation of myoblast fusion), GO:0001594 (trace-amine receptor activity), GO:0007606 (sensory perception of chemical stimulus), GO:0010579 (positive regulation of adenylate cyclase activity involved in G-protein coupled receptor signaling pathway), GO:0007165 (signal transduction), GO:0016020 (membrane), GO:0005887 (integral component of plasma membrane), GO:0004871 (signal transduc…	ENSG00000023902 (1.0)	1.47933	3.57909e-06
9	myo10l3	ENSDARG00000074143	555290	ZDB-GENE-070912-237	GO:0003676 (nucleic acid binding), GO:0003774 (motor activity), GO:0004386 (helicase activity), GO:0016459 (myosin complex), GO:0000166 (nucleotide binding), GO:0005524 (ATP binding), GO:0016787 (hydrolase activity), GO:0005856 (cytoskeleton), GO:0006974 (cellular response to DNA damage stimulus), GO:0000398 (mRNA splicing, via spliceosome), GO:0005681 (spliceosomal complex), GO:0006406 (mRNA exp…		1.4755	0.00102331
7	hmgb3a	ENSDARG00000056725	561025	ZDB-GENE-050428-1	GO:0045596 (negative regulation of cell differentiation), GO:0006338 (chromatin remodeling), GO:0003682 (chromatin binding), GO:0003677 (DNA binding), GO:0006355 (regulation of transcription, DNA-templated), GO:0040007 (growth), GO:0048468 (cell development), GO:0010862 (positive regulation of pathway-restricted SMAD protein phosphorylation), GO:0005160 (transforming growth factor beta receptor b…	ENSG00000029993 (1.0)	1.47457	1.36565e-10
18	fkbp4	ENSDARG00000008447	321795	ZDB-GENE-030131-514	GO:0061077 (chaperone-mediated protein folding), GO:0005789 (endoplasmic reticulum membrane), GO:0006457 (protein folding), GO:0003755 (peptidyl-prolyl cis-trans isomerase activity), GO:0005528 (FK506 binding), GO:0005515 (protein binding), GO:0005737 (cytoplasm), GO:0016874 (ligase activity), GO:0042787 (protein ubiquitination involved in ubiquitin-dependent protein catabolic process), GO:000484…	ENSG00000004478 (1.0)	1.4735	1.03057e-15
17	zgc:103755	ENSDARG00000104663	449988	ZDB-GENE-041010-101	GO:0003674 (molecular_function), GO:0005575 (cellular_component), GO:0005515 (protein binding)		1.47322	3.51352e-06
25	cat	ENSDARG00000104702	30068	ZDB-GENE-000210-20	GO:0046688 (response to copper ion), GO:0004601 (peroxidase activity), GO:0006979 (response to oxidative stress), GO:0042744 (hydrogen peroxide catabolic process), GO:0004096 (catalase activity), GO:0046872 (metal ion binding), GO:0042542 (response to hydrogen peroxide), GO:0020037 (heme binding), GO:0016491 (oxidoreductase activity), GO:0005777 (peroxisome), GO:0055114 (oxidation-reduction proce…	ENSG00000121691 (1.0)	1.47206	1.96937e-10
18	btbd11b	ENSDARG00000063040	100034519	ZDB-GENE-050419-99	GO:0016020 (membrane), GO:0046982 (protein heterodimerization activity), GO:0005515 (protein binding), GO:0016021 (integral component of membrane)	ENSG00000151136 (1.0)	1.47179	0.000252715
13	nkx6.2	ENSDARG00000104735	565782	ZDB-GENE-070626-1	GO:0021522 (spinal cord motor neuron differentiation), GO:0003309 (type B pancreatic cell differentiation), GO:0003310 (pancreatic A cell differentiation), GO:0000166 (nucleotide binding), GO:0008233 (peptidase activity), GO:0000502 (proteasome complex), GO:0005524 (ATP binding), GO:0016787 (hydrolase activity), GO:0031018 (endocrine pancreas development), GO:0030163 (protein catabolic process), …	ENSG00000148826 (0.0)	1.47179	0.000247026
20	pimr110	ENSDARG00000016605	561422	ZDB-GENE-041014-282	GO:0004672 (protein kinase activity), GO:0005524 (ATP binding), GO:0046872 (metal ion binding), GO:0003714 (transcription corepressor activity), GO:0006468 (protein phosphorylation), GO:0004674 (protein serine/threonine kinase activity), GO:0007346 (regulation of mitotic cell cycle), GO:0046777 (protein autophosphorylation), GO:0045892 (negative regulation of transcription, DNA-templated), GO:000…		1.47168	0.00206404
25	si:ch73-166c6.2	ENSDARG00000098395					1.47106	0.00212675
17	acss1	ENSDARG00000044142	541435	ZDB-GENE-050320-139	GO:0003987 (acetate-CoA ligase activity), GO:0016208 (AMP binding), GO:0019427 (acetyl-CoA biosynthetic process from acetate), GO:0005575 (cellular_component), GO:0003824 (catalytic activity), GO:0008152 (metabolic process), GO:0016874 (ligase activity), GO:0000166 (nucleotide binding), GO:0005524 (ATP binding)	ENSG00000154930 (1.0)	1.47104	0.000202008
3	spsb3a	ENSDARG00000077737	796171	ZDB-GENE-030131-4182	GO:0035556 (intracellular signal transduction), GO:0005515 (protein binding)	ENSG00000162032 (1.0)	1.47085	3.2404e-14
16	rasip1	ENSDARG00000074829	102725533	ZDB-GENE-120403-3	GO:0001944 (vasculature development), GO:0007165 (signal transduction), GO:0005515 (protein binding), GO:0000166 (nucleotide binding), GO:0016740 (transferase activity), GO:0005524 (ATP binding), GO:0016773 (phosphotransferase activity, alcohol group as acceptor), GO:0016301 (kinase activity), GO:0005943 (phosphatidylinositol 3-kinase complex, class IA), GO:0060326 (cell chemotaxis), GO:0030168 (…	ENSG00000105538 (0.0)	1.46868	0.000441112
24	tfr1b	ENSDARG00000077372	494478	ZDB-GENE-041220-2	GO:0004998 (transferrin receptor activity), GO:0033572 (transferrin transport), GO:0042541 (hemoglobin biosynthetic process), GO:0006879 (cellular iron ion homeostasis), GO:0006898 (receptor-mediated endocytosis), GO:0005886 (plasma membrane)	ENSG00000072274 (1.0)	1.46824	3.11309e-06
17	si:dkeyp-47f9.4	ENSDARG00000096961	101886466	ZDB-GENE-131126-9			1.46725	1.02853e-05
4	tcp11l2	ENSDARG00000027316	406293	ZDB-GENE-040426-1956	GO:0003674 (molecular_function), GO:0005575 (cellular_component), GO:0008150 (biological_process)	ENSG00000166046 (1.0)	1.46682	1.04283e-06
8	NKAIN4 (1 of 2)	ENSDARG00000042961	445241	ZDB-GENE-040801-156	GO:0003674 (molecular_function), GO:0005575 (cellular_component), GO:0002028 (regulation of sodium ion transport)	ENSG00000101198 (1.0)	1.46635	0.00117431
8	BCR (1 of 2)	ENSDARG00000042329	560226	ZDB-GENE-060503-932	GO:0003872 (6-phosphofructokinase activity), GO:0035023 (regulation of Rho protein signal transduction), GO:0005089 (Rho guanyl-nucleotide exchange factor activity), GO:0003824 (catalytic activity), GO:0008152 (metabolic process), GO:0000166 (nucleotide binding), GO:0016740 (transferase activity), GO:0005524 (ATP binding), GO:0046872 (metal ion binding), GO:0006002 (fructose 6-phosphate metabolic…	ENSG00000186716 (0.0)	1.4654	4.49874e-06
11	egln1b	ENSDARG00000004632	436868	ZDB-GENE-040718-338	GO:0016705 (oxidoreductase activity, acting on paired donors, with incorporation or reduction of molecular oxygen), GO:0005575 (cellular_component), GO:0016706 (oxidoreductase activity, acting on paired donors, with incorporation or reduction of molecular oxygen, 2-oxoglutarate as one donor, and incorporation of one atom each of oxygen into both donors), GO:0005506 (iron ion binding), GO:0031418 …	ENSG00000135766 (1.0)	1.46523	5.77007e-08
25	ccdc136a	ENSDARG00000075513	100321715	['ZDB-GENE-081104-244', 'ZDB-GENE-100624-2']		ENSG00000128596 (0.0)	1.465	3.44438e-05
22	soul4	ENSDARG00000101008	558832	ZDB-GENE-110718-1		ENSG00000013583 (0.0)	1.46346	0.000495028
16	gpatch4	ENSDARG00000091931	555692	ZDB-GENE-041008-158	GO:0003676 (nucleic acid binding), GO:0005575 (cellular_component), GO:0008150 (biological_process)	ENSG00000160818 (0.0)	1.46322	0.00164873
22	pdcd4b	ENSDARG00000041022	321061	ZDB-GENE-030131-9847	GO:0005488 (binding), GO:0003171 (atrioventricular valve development)	ENSG00000150593 (1.0)	1.46271	1.36519e-05
10	antxr2b	ENSDARG00000063011	560841	ZDB-GENE-080213-4	GO:0046872 (metal ion binding), GO:0004872 (receptor activity), GO:0016021 (integral component of membrane)	ENSG00000163297 (1.0)	1.46267	0.00151744
20	si:dkey-177p2.5	ENSDARG00000095639					1.46259	2.79326e-05
13	atl2	ENSDARG00000057719	323665	ZDB-GENE-030131-6505	GO:0000166 (nucleotide binding), GO:0005525 (GTP binding), GO:0003924 (GTPase activity)	ENSG00000119787 (1.0)	1.4623	0.000177984
11	CDK18	ENSDARG00000012204	100150007	ZDB-GENE-141215-51	GO:0003674 (molecular_function), GO:0005575 (cellular_component), GO:0008150 (biological_process), GO:0004672 (protein kinase activity), GO:0005524 (ATP binding), GO:0006468 (protein phosphorylation), GO:0000082 (G1/S transition of mitotic cell cycle), GO:0051726 (regulation of cell cycle), GO:0005634 (nucleus)	ENSG00000117266 (0.0)	1.4621	0.00139131
21	stk26	ENSDARG00000060390	100151762	ZDB-GENE-080516-5	GO:0051876 (pigment granule dispersal), GO:0000166 (nucleotide binding), GO:0004672 (protein kinase activity), GO:0005524 (ATP binding), GO:0017137 (Rab GTPase binding), GO:0031098 (stress-activated protein kinase signaling cascade), GO:0032147 (activation of protein kinase activity), GO:0006468 (protein phosphorylation), GO:0007346 (regulation of mitotic cell cycle), GO:0023014 (signal transduct…	ENSG00000134602 (1.0)	1.46166	0.000682948
2	blvra	ENSDARG00000059857	767661	ZDB-GENE-060929-312	GO:0042167 (heme catabolic process), GO:0016539 (intein-mediated protein splicing), GO:0004074 (biliverdin reductase activity), GO:0008233 (peptidase activity), GO:0007275 (multicellular organismal development), GO:0046872 (metal ion binding), GO:0016787 (hydrolase activity), GO:0007154 (cell communication), GO:0005576 (extracellular region), GO:0016491 (oxidoreductase activity), GO:0007267 (cell…	ENSG00000106605 (1.0)	1.4616	0.000233479
25	ldha	ENSDARG00000101251	30496	ZDB-GENE-991026-5	GO:0003872 (6-phosphofructokinase activity), GO:0004459 (L-lactate dehydrogenase activity), GO:0019752 (carboxylic acid metabolic process), GO:0001666 (response to hypoxia), GO:0003824 (catalytic activity), GO:0008152 (metabolic process), GO:0000166 (nucleotide binding), GO:0016740 (transferase activity), GO:0005524 (ATP binding), GO:0046872 (metal ion binding), GO:0006002 (fructose 6-phosphate m…	ENSG00000166796 (1.0), ENSG00000166800 (1.0), ENSG00000171989 (1.0), ENSG00000134333 (1.0)	1.46117	0.000696653
5	pkn3	ENSDARG00000079585	323182	ZDB-GENE-030131-1902	GO:0046488 (phosphatidylinositol metabolic process), GO:0016307 (phosphatidylinositol phosphate kinase activity), GO:0000166 (nucleotide binding), GO:0016740 (transferase activity), GO:0004672 (protein kinase activity), GO:0005524 (ATP binding), GO:0046872 (metal ion binding), GO:0016301 (kinase activity), GO:0035556 (intracellular signal transduction), GO:0007165 (signal transduction), GO:001631…	ENSG00000160447 (1.0)	1.461	1.66046e-05
17	phyhipla	ENSDARG00000003998	790943	ZDB-GENE-061215-64	GO:0003674 (molecular_function), GO:0005575 (cellular_component), GO:0008150 (biological_process), GO:0046872 (metal ion binding), GO:0008270 (zinc ion binding), GO:0005515 (protein binding), GO:0005622 (intracellular), GO:0035023 (regulation of Rho protein signal transduction), GO:0005089 (Rho guanyl-nucleotide exchange factor activity)		1.46038	1.86158e-07
5	surf1	ENSDARG00000003592	557970	ZDB-GENE-041108-2	GO:0003674 (molecular_function), GO:0005575 (cellular_component), GO:0008150 (biological_process), GO:0048568 (embryonic organ development), GO:0021522 (spinal cord motor neuron differentiation), GO:0004129 (cytochrome-c oxidase activity), GO:0016020 (membrane), GO:0055114 (oxidation-reduction process)	ENSG00000148290 (1.0)	1.45976	2.86001e-07
10	si:dkey-106l3.6	ENSDARG00000095421					1.45893	8.64626e-09
7	rtn3	ENSDARG00000091348	394047	ZDB-GENE-030710-5	GO:0012505 (endomembrane system), GO:0005789 (endoplasmic reticulum membrane), GO:0016020 (membrane), GO:0005783 (endoplasmic reticulum), GO:0016021 (integral component of membrane), GO:0046688 (response to copper ion), GO:0004601 (peroxidase activity), GO:0006979 (response to oxidative stress), GO:0042744 (hydrogen peroxide catabolic process), GO:0004096 (catalase activity), GO:0046872 (metal io…	ENSG00000133318 (1.0)	1.45815	0.00169829
19	nfe2l3	ENSDARG00000019810	406512	ZDB-GENE-040426-2334	GO:0043565 (sequence-specific DNA binding), GO:0003677 (DNA binding), GO:0003700 (transcription factor activity, sequence-specific DNA binding), GO:0006351 (transcription, DNA-templated), GO:0006355 (regulation of transcription, DNA-templated), GO:0005634 (nucleus)	ENSG00000050344 (0.0)	1.45706	0.000533437
7	si:dkey-19b23.9	ENSDARG00000104557					1.45568	2.83234e-05
8	pip5k1bb	ENSDARG00000006508	447840	ZDB-GENE-040912-141	GO:0046488 (phosphatidylinositol metabolic process), GO:0016307 (phosphatidylinositol phosphate kinase activity), GO:0005575 (cellular_component)	ENSG00000107242 (0.0)	1.45541	0.00102968
5	si:ch211-253h3.3	ENSDARG00000101133					1.45494	0.000851848
16	si:ch211-195p4.4	ENSDARG00000100910		ZDB-GENE-141216-143	GO:0006376 (mRNA splice site selection), GO:0051382 (kinetochore assembly), GO:0007067 (mitotic nuclear division), GO:0005685 (U1 snRNP), GO:0003729 (mRNA binding), GO:0003677 (DNA binding)		1.45454	0.000960121
12	kctd17	ENSDARG00000056050	568267	ZDB-GENE-130531-80	GO:0051260 (protein homooligomerization), GO:0048246 (macrophage chemotaxis), GO:0004713 (protein tyrosine kinase activity), GO:0000166 (nucleotide binding), GO:0016740 (transferase activity), GO:0004672 (protein kinase activity), GO:0005524 (ATP binding), GO:0007229 (integrin-mediated signaling pathway), GO:0016301 (kinase activity), GO:0071375 (cellular response to peptide hormone stimulus), GO…	ENSG00000100379 (1.0)	1.45418	2.21274e-05
25	hrasa	ENSDARG00000098497	550286	ZDB-GENE-050417-95	GO:0000166 (nucleotide binding), GO:0007264 (small GTPase mediated signal transduction), GO:0005525 (GTP binding), GO:0015031 (protein transport), GO:0007165 (signal transduction), GO:0016020 (membrane), GO:0005622 (intracellular)	ENSG00000174775 (0.0)	1.45404	2.83272e-05
13	TTC9	ENSDARG00000074363		ZDB-GENE-090312-172	GO:0061077 (chaperone-mediated protein folding), GO:0005789 (endoplasmic reticulum membrane), GO:0003755 (peptidyl-prolyl cis-trans isomerase activity), GO:0005528 (FK506 binding), GO:0005515 (protein binding), GO:0005737 (cytoplasm)	ENSG00000133985 (1.0)	1.45383	0.000109441
19	necab1	ENSDARG00000056566		ZDB-GENE-050417-395	GO:0005654 (nucleoplasm), GO:0042984 (regulation of amyloid precursor protein biosynthetic process), GO:0005509 (calcium ion binding), GO:0005737 (cytoplasm)	ENSG00000123119 (1.0)	1.45353	1.69221e-08
25	prc1a	ENSDARG00000100918	259194	ZDB-GENE-020801-3	GO:0000910 (cytokinesis), GO:0000226 (microtubule cytoskeleton organization), GO:0008017 (microtubule binding), GO:0030154 (cell differentiation), GO:0006366 (transcription from RNA polymerase II promoter), GO:0000981 (RNA polymerase II transcription factor activity, sequence-specific DNA binding), GO:0043565 (sequence-specific DNA binding), GO:0003677 (DNA binding), GO:0003700 (transcription fac…		1.45329	0.00185557
7	SLC3A2 (3 of 3)	ENSDARG00000055791	790938	ZDB-GENE-061215-58	GO:0043169 (cation binding), GO:0005575 (cellular_component), GO:0003824 (catalytic activity), GO:0005975 (carbohydrate metabolic process)	ENSG00000168003 (1.0)	1.45326	2.55262e-05
12	afap1	ENSDARG00000055284	568356	ZDB-GENE-100316-6	GO:0009966 (regulation of signal transduction), GO:0051493 (regulation of cytoskeleton organization), GO:0046872 (metal ion binding), GO:0006915 (apoptotic process)	ENSG00000196526 (1.0)	1.45315	0.00123759
14	rnf44	ENSDARG00000068582	767686	ZDB-GENE-060929-604	GO:0005575 (cellular_component), GO:0046872 (metal ion binding), GO:0016491 (oxidoreductase activity), GO:0008270 (zinc ion binding), GO:0055114 (oxidation-reduction process), GO:0005515 (protein binding), GO:0015315 (organophosphate:inorganic phosphate antiporter activity), GO:0055062 (phosphate ion homeostasis), GO:0042593 (glucose homeostasis), GO:0005977 (glycogen metabolic process), GO:00151…	ENSG00000146083 (1.0)	1.45285	4.6577e-06
3	sc:d0202	ENSDARG00000078180	569842	ZDB-GENE-080226-9	GO:0043169 (cation binding), GO:0004722 (protein serine/threonine phosphatase activity), GO:0003824 (catalytic activity), GO:0004721 (phosphoprotein phosphatase activity), GO:0046872 (metal ion binding), GO:0016787 (hydrolase activity), GO:0016337 (single organismal cell-cell adhesion), GO:0005178 (integrin binding), GO:0007155 (cell adhesion), GO:0016020 (membrane), GO:0005887 (integral componen…		1.4526	0.00115015
2	sdr16c5a	ENSDARG00000016233	405814	ZDB-GENE-040426-2049	GO:0003674 (molecular_function), GO:0005575 (cellular_component), GO:0008150 (biological_process), GO:0008152 (metabolic process), GO:0016491 (oxidoreductase activity)	ENSG00000170786 (1.0)	1.45159	7.92377e-05
13	rpia	ENSDARG00000056640	407673	ZDB-GENE-041114-24	GO:0004751 (ribose-5-phosphate isomerase activity), GO:0005575 (cellular_component), GO:0016853 (isomerase activity), GO:0009052 (pentose-phosphate shunt, non-oxidative branch)	ENSG00000153574 (1.0)	1.45017	0.000125207
24	tgif1	ENSDARG00000059337	321756	ZDB-GENE-030131-475	GO:0072091 (regulation of stem cell proliferation), GO:0017015 (regulation of transforming growth factor beta receptor signaling pathway), GO:0048385 (regulation of retinoic acid receptor signaling pathway), GO:0070654 (sensory epithelium regeneration), GO:0048854 (brain morphogenesis), GO:0021797 (forebrain anterior/posterior pattern specification), GO:0003677 (DNA binding), GO:0006355 (regulati…	ENSG00000177426 (1.0)	1.44961	4.35243e-08
3	abi3a	ENSDARG00000060072	767807	ZDB-GENE-060929-958	GO:0030296 (protein tyrosine kinase activator activity), GO:0008150 (biological_process), GO:0005515 (protein binding), GO:0005737 (cytoplasm), GO:0005581 (collagen trimer), GO:0005201 (extracellular matrix structural constituent)	ENSG00000108798 (1.0)	1.44931	0.000300965
7	piezo1	ENSDARG00000076870	567949	ZDB-GENE-041111-255	GO:0016620 (oxidoreductase activity, acting on the aldehyde or oxo group of donors, NAD or NADP as acceptor), GO:0034101 (erythrocyte homeostasis), GO:0048873 (homeostasis of number of cells within a tissue), GO:0008381 (mechanically-gated ion channel activity), GO:0008152 (metabolic process), GO:0006811 (ion transport), GO:0006810 (transport), GO:0006884 (cell volume homeostasis), GO:0004029 (al…	ENSG00000103335 (1.0)	1.44907	0.00252753
7	slc17a6b	ENSDARG00000041150	100149756	ZDB-GENE-030616-554	GO:0015293 (symporter activity), GO:0050896 (response to stimulus), GO:0006811 (ion transport), GO:0007601 (visual perception), GO:0006814 (sodium ion transport), GO:0006810 (transport), GO:0006836 (neurotransmitter transport), GO:0031410 (cytoplasmic vesicle), GO:0030672 (synaptic vesicle membrane), GO:0005313 (L-glutamate transmembrane transporter activity), GO:0030054 (cell junction), GO:00430…		1.44903	0.00265621
23	slc2a1a	ENSDARG00000001437	555778	ZDB-GENE-030131-3158	GO:0005388 (calcium-transporting ATPase activity), GO:0001885 (endothelial cell development), GO:0061300 (cerebellum vasculature development), GO:0008643 (carbohydrate transport), GO:0006811 (ion transport), GO:0000166 (nucleotide binding), GO:0005524 (ATP binding), GO:0006810 (transport), GO:0046872 (metal ion binding), GO:0016787 (hydrolase activity), GO:0005215 (transporter activity), GO:00053…	ENSG00000117394 (1.0)	1.44785	0.000174317
20	si:dkey-177p2.6	ENSDARG00000042322	568712	ZDB-GENE-030131-5926	GO:0003674 (molecular_function), GO:0005575 (cellular_component), GO:0008150 (biological_process)		1.44778	4.90592e-08
8	rimkla	ENSDARG00000016830	447815	ZDB-GENE-040912-20	GO:0019888 (protein phosphatase regulator activity), GO:0005981 (regulation of glycogen catabolic process), GO:0006464 (cellular protein modification process), GO:0072591 (citrate-L-glutamate ligase activity), GO:0072590 (N-acetyl-L-aspartate-L-glutamate ligase activity), GO:0003824 (catalytic activity), GO:0016874 (ligase activity), GO:0000166 (nucleotide binding), GO:0005524 (ATP binding), GO:0…	ENSG00000177181 (1.0)	1.44734	1.67168e-07
16	acbd7	ENSDARG00000094730	619256	ZDB-GENE-050913-108	GO:0005575 (cellular_component), GO:0008150 (biological_process), GO:0003774 (motor activity), GO:0016459 (myosin complex), GO:0000166 (nucleotide binding), GO:0005524 (ATP binding), GO:0000062 (fatty-acyl-CoA binding), GO:0005856 (cytoskeleton), GO:0007165 (signal transduction), GO:0005794 (Golgi apparatus)	ENSG00000176244 (1.0)	1.44702	0.00219491
10	hunk	ENSDARG00000091317	564235	ZDB-GENE-050309-240	GO:0047045 (testosterone 17-beta-dehydrogenase (NADP+) activity), GO:0006702 (androgen biosynthetic process), GO:0008152 (metabolic process), GO:0000166 (nucleotide binding), GO:0004672 (protein kinase activity), GO:0005524 (ATP binding), GO:0016491 (oxidoreductase activity), GO:0035556 (intracellular signal transduction), GO:0006468 (protein phosphorylation), GO:0004674 (protein serine/threonine…	ENSG00000142149 (1.0)	1.44636	0.000241792
20	kcnk10a	ENSDARG00000062849	563228	ZDB-GENE-041210-291	GO:0006811 (ion transport), GO:0005267 (potassium channel activity), GO:0006810 (transport), GO:0022841 (potassium ion leak channel activity), GO:0030322 (stabilization of membrane potential), GO:0016020 (membrane), GO:0071805 (potassium ion transmembrane transport), GO:0005887 (integral component of plasma membrane), GO:0016021 (integral component of membrane)	ENSG00000100433 (1.0)	1.44607	0.000664699
7	kars	ENSDARG00000103799	280647	ZDB-GENE-021115-8	GO:0006430 (lysyl-tRNA aminoacylation), GO:0004824 (lysine-tRNA ligase activity), GO:0006418 (tRNA aminoacylation for protein translation), GO:0003676 (nucleic acid binding), GO:0008152 (metabolic process), GO:0004812 (aminoacyl-tRNA ligase activity), GO:0000166 (nucleotide binding), GO:0004622 (lysophospholipase activity), GO:0005524 (ATP binding), GO:0032502 (developmental process), GO:0006629 …	ENSG00000065427 (1.0)	1.4458	0.00133092
1	smu1b	ENSDARG00000051970	570074	ZDB-GENE-130530-635	GO:0005515 (protein binding)	ENSG00000122692 (1.0)	1.4458	1.6795e-05
5	vamp5	ENSDARG00000068262	325484	ZDB-GENE-030131-4209	GO:0008021 (synaptic vesicle), GO:0009410 (response to xenobiotic stimulus), GO:0034753 (nuclear aryl hydrocarbon receptor complex), GO:0046983 (protein dimerization activity), GO:0016192 (vesicle-mediated transport), GO:0006887 (exocytosis), GO:0005484 (SNAP receptor activity), GO:0006906 (vesicle fusion), GO:0031201 (SNARE complex), GO:0000149 (SNARE binding), GO:0005667 (transcription factor c…	ENSG00000168899 (1.0)	1.44455	0.000269764
4	kdm7aa	ENSDARG00000018111	321248	ZDB-GENE-030131-9829	GO:0000907 (sulfonate dioxygenase activity), GO:0019798 (procollagen-proline dioxygenase activity), GO:0052634 (C-19 gibberellin 2-beta-dioxygenase activity), GO:0034792 (hypophosphite dioxygenase activity), GO:0052635 (C-20 gibberellin 2-beta-dioxygenase activity), GO:0043734 (DNA-N1-methyladenine dioxygenase activity), GO:0018602 (2,4-dichlorophenoxyacetate alpha-ketoglutarate dioxygenase activ…	ENSG00000006459 (1.0)	1.4443	0.00115713
1	C1H20orf27 (2 of 2)	ENSDARG00000087426	562078	ZDB-GENE-141212-230		ENSG00000101220 (1.0)	1.44358	1.84769e-10
12	ppp1r3cb	ENSDARG00000014554	393807	ZDB-GENE-040426-1733	GO:0019888 (protein phosphatase regulator activity), GO:0005575 (cellular_component), GO:0046872 (metal ion binding), GO:0005975 (carbohydrate metabolic process), GO:0005977 (glycogen metabolic process), GO:0016567 (protein ubiquitination), GO:0008270 (zinc ion binding), GO:0004842 (ubiquitin-protein transferase activity), GO:0005515 (protein binding), GO:0035023 (regulation of Rho protein signal…	ENSG00000119938 (1.0)	1.4433	0.000167879
3	abcc1	ENSDARG00000104719	100002010	ZDB-GENE-050517-15	GO:0000166 (nucleotide binding), GO:0005524 (ATP binding), GO:0006810 (transport), GO:0005215 (transporter activity), GO:0016887 (ATPase activity), GO:0042626 (ATPase activity, coupled to transmembrane movement of substances), GO:0055085 (transmembrane transport), GO:0016021 (integral component of membrane)	ENSG00000103222 (1.0)	1.44213	6.19866e-05
9	nr1i2	ENSDARG00000029766	565875	ZDB-GENE-030903-3	GO:0016888 (endodeoxyribonuclease activity, producing 5'-phosphomonoesters), GO:0004879 (RNA polymerase II transcription factor activity, ligand-activated sequence-specific DNA binding), GO:0003707 (steroid hormone receptor activity), GO:0046872 (metal ion binding), GO:0016787 (hydrolase activity), GO:0004518 (nuclease activity), GO:0043401 (steroid hormone mediated signaling pathway), GO:0008270…	ENSG00000144852 (1.0)	1.4419	0.000100013
20	fntb	ENSDARG00000027916	323500	ZDB-GENE-030131-2220	GO:0003824 (catalytic activity), GO:0016740 (transferase activity), GO:0018343 (protein farnesylation), GO:0005965 (protein farnesyltransferase complex), GO:0042127 (regulation of cell proliferation)	ENSG00000125954 (1.0), ENSG00000257365 (1.0)	1.4414	1.58742e-07
8	ulk1a	ENSDARG00000062518	100170793	ZDB-GENE-080723-31	GO:0000166 (nucleotide binding), GO:0004672 (protein kinase activity), GO:0005524 (ATP binding), GO:0006468 (protein phosphorylation), GO:0004674 (protein serine/threonine kinase activity), GO:0046777 (protein autophosphorylation), GO:0016020 (membrane), GO:0048675 (axon extension), GO:0000407 (pre-autophagosomal structure), GO:0000045 (autophagosome assembly), GO:0005829 (cytosol), GO:0010506 (r…	ENSG00000177169 (1.0)	1.44078	3.06031e-05
8	ssuh2rs1	ENSDARG00000063292	767720	ZDB-GENE-060929-994	GO:0005575 (cellular_component), GO:0031072 (heat shock protein binding), GO:0051082 (unfolded protein binding)		1.43846	0.000322835
7	plekhg4	ENSDARG00000075964	326099	ZDB-GENE-030131-4824	GO:0035023 (regulation of Rho protein signal transduction), GO:0005089 (Rho guanyl-nucleotide exchange factor activity), GO:0000042 (protein targeting to Golgi)	ENSG00000165801 (1.0), ENSG00000196155 (1.0)	1.43786	4.61448e-06
14	kdrl	ENSDARG00000105215	796537	ZDB-GENE-000705-1	GO:0004714 (transmembrane receptor protein tyrosine kinase activity), GO:0048844 (artery morphogenesis), GO:0048916 (posterior lateral line development), GO:0004713 (protein tyrosine kinase activity), GO:0000166 (nucleotide binding), GO:0016740 (transferase activity), GO:0001568 (blood vessel development), GO:0030878 (thyroid gland development), GO:0004672 (protein kinase activity), GO:0048884 (n…		1.43768	8.94189e-05
19	si:ch211-195b13.1	ENSDARG00000016623	768159	ZDB-GENE-030131-7626	GO:0000166 (nucleotide binding), GO:0016740 (transferase activity), GO:0004672 (protein kinase activity), GO:0005524 (ATP binding), GO:0001558 (regulation of cell growth), GO:0006883 (cellular sodium ion homeostasis), GO:0032411 (positive regulation of transporter activity), GO:0015459 (potassium channel regulator activity), GO:0010765 (positive regulation of sodium ion transport), GO:0017081 (ch…		1.43729	2.77547e-08
22	tp53bp2b	ENSDARG00000054858	['568138', '793439']	ZDB-GENE-050208-453	GO:0051898 (negative regulation of protein kinase B signaling), GO:0007165 (signal transduction), GO:0005515 (protein binding), GO:0043009 (chordate embryonic development)	ENSG00000143514 (1.0)	1.43611	7.3659e-11
1	prom1b	ENSDARG00000034007	378834	ZDB-GENE-031003-1	GO:0016324 (apical plasma membrane), GO:0016021 (integral component of membrane), GO:0016020 (membrane), GO:0003674 (molecular_function), GO:0005575 (cellular_component), GO:0008150 (biological_process)	ENSG00000007062 (1.0)	1.43546	0.000977829
12	RYR2	ENSDARG00000098856			GO:0005219 (ryanodine-sensitive calcium-release channel activity), GO:0006874 (cellular calcium ion homeostasis), GO:0005509 (calcium ion binding), GO:0070588 (calcium ion transmembrane transport), GO:0016020 (membrane), GO:0005262 (calcium channel activity), GO:0005515 (protein binding), GO:0016021 (integral component of membrane)	ENSG00000198626 (1.0)	1.43422	6.28351e-06
6	pgm1	ENSDARG00000013561	394000	ZDB-GENE-040426-1245	GO:0071704 (organic substance metabolic process), GO:0016868 (intramolecular transferase activity, phosphotransferases), GO:0080111 (DNA demethylation), GO:0010628 (positive regulation of gene expression), GO:0016607 (nuclear speck), GO:0016829 (lyase activity), GO:0046872 (metal ion binding), GO:0016787 (hydrolase activity), GO:0006006 (glucose metabolic process), GO:0005978 (glycogen biosynthet…		1.43353	7.42427e-06
8	kcnip3a	ENSDARG00000034229					1.43337	4.25806e-05
14	FAT4	ENSDARG00000105285	101882648		GO:0042074 (cell migration involved in gastrulation), GO:0007156 (homophilic cell adhesion via plasma membrane adhesion molecules), GO:0005509 (calcium ion binding), GO:0007155 (cell adhesion), GO:0016020 (membrane), GO:0005887 (integral component of plasma membrane), GO:0005886 (plasma membrane), GO:0005515 (protein binding)	ENSG00000196159 (1.0)	1.43329	5.27454e-05
14	si:ch211-39i2.2	ENSDARG00000104472					1.43298	0.00148724
7	slc39a1	ENSDARG00000058257	321324	ZDB-GENE-030131-9917	GO:0030001 (metal ion transport), GO:0046873 (metal ion transmembrane transporter activity), GO:0003676 (nucleic acid binding), GO:0032784 (regulation of DNA-templated transcription, elongation), GO:0071577 (zinc II ion transmembrane transport), GO:0005385 (zinc ion transmembrane transporter activity), GO:0006829 (zinc II ion transport), GO:0006811 (ion transport), GO:0006810 (transport), GO:0006…	ENSG00000165794 (1.0)	1.43262	0.000488071
21	hcn1	ENSDARG00000104480		ZDB-GENE-110520-1	GO:0030552 (cAMP binding), GO:0035677 (posterior lateral line neuromast hair cell development), GO:0007270 (neuron-neuron synaptic transmission), GO:0005216 (ion channel activity), GO:0006813 (potassium ion transport), GO:0006811 (ion transport), GO:0006810 (transport), GO:0016020 (membrane), GO:0035725 (sodium ion transmembrane transport), GO:0071805 (potassium ion transmembrane transport), GO:0…	ENSG00000164588 (1.0)	1.43259	0.00134084
24	FRRS1 (2 of 2)	ENSDARG00000077605			GO:0016021 (integral component of membrane)	ENSG00000156869 (1.0)	1.43238	0.00196933
3	retsat	ENSDARG00000018600	325922	ZDB-GENE-050320-11	GO:0016627 (oxidoreductase activity, acting on the CH-CH group of donors), GO:0008152 (metabolic process), GO:0042572 (retinol metabolic process), GO:0051786 (all-trans-retinol 13,14-reductase activity), GO:0008470 (isovaleryl-CoA dehydrogenase activity), GO:0055088 (lipid homeostasis), GO:0000062 (fatty-acyl-CoA binding), GO:0003995 (acyl-CoA dehydrogenase activity), GO:0052890 (oxidoreductase a…	ENSG00000042445 (1.0)	1.43238	0.00203114
9	gpm6bb	ENSDARG00000001676	503756	ZDB-GENE-030710-10	GO:0004896 (cytokine receptor activity), GO:0016020 (membrane), GO:0016021 (integral component of membrane), GO:0035329 (hippo signaling), GO:0003700 (transcription factor activity, sequence-specific DNA binding), GO:0006355 (regulation of transcription, DNA-templated), GO:0005634 (nucleus)		1.43117	5.42471e-07
4	faxca	ENSDARG00000075956	797483	ZDB-GENE-100422-7	GO:0000907 (sulfonate dioxygenase activity), GO:0019798 (procollagen-proline dioxygenase activity), GO:0052634 (C-19 gibberellin 2-beta-dioxygenase activity), GO:0034792 (hypophosphite dioxygenase activity), GO:0052635 (C-20 gibberellin 2-beta-dioxygenase activity), GO:0043734 (DNA-N1-methyladenine dioxygenase activity), GO:0018602 (2,4-dichlorophenoxyacetate alpha-ketoglutarate dioxygenase activ…	ENSG00000146267 (0.0)	1.43094	0.00260922
16	ELMO1 (1 of 2)	ENSDARG00000055400	100005846	ZDB-GENE-131121-78	GO:0003674 (molecular_function), GO:0005575 (cellular_component), GO:0008150 (biological_process), GO:0016477 (cell migration), GO:0030036 (actin cytoskeleton organization), GO:0006909 (phagocytosis), GO:0000166 (nucleotide binding), GO:0004672 (protein kinase activity), GO:0005524 (ATP binding), GO:0006468 (protein phosphorylation)	ENSG00000155849 (1.0)	1.43062	4.26941e-05
20	smpdl3a	ENSDARG00000053119	541525	ZDB-GENE-050327-61	GO:0006685 (sphingomyelin catabolic process), GO:0004767 (sphingomyelin phosphodiesterase activity), GO:0016787 (hydrolase activity), GO:0005615 (extracellular space)	ENSG00000172594 (1.0)	1.43047	0.00217199
8	uck2a	ENSDARG00000006074	100005763	ZDB-GENE-030131-7158	GO:0004849 (uridine kinase activity), GO:0004016 (adenylate cyclase activity), GO:0006238 (CMP salvage), GO:0019206 (nucleoside kinase activity), GO:0009190 (cyclic nucleotide biosynthetic process), GO:0016849 (phosphorus-oxygen lyase activity), GO:0006171 (cAMP biosynthetic process), GO:0044206 (UMP salvage), GO:0044211 (CTP salvage), GO:0008152 (metabolic process), GO:0000166 (nucleotide bindin…	ENSG00000143179 (1.0)	1.43004	8.79536e-06
7	coro2ba	ENSDARG00000079440	560235	ZDB-GENE-050518-1	GO:0035023 (regulation of Rho protein signal transduction), GO:0005089 (Rho guanyl-nucleotide exchange factor activity), GO:0035556 (intracellular signal transduction), GO:0016020 (membrane), GO:0005085 (guanyl-nucleotide exchange factor activity), GO:0015629 (actin cytoskeleton), GO:0030036 (actin cytoskeleton organization), GO:0051015 (actin filament binding), GO:0005515 (protein binding)	ENSG00000103647 (1.0)	1.42889	6.54796e-06
7	traf6	ENSDARG00000028058	554561	ZDB-GENE-030131-5735	GO:0070739 (protein-glutamic acid ligase activity), GO:0043773 (coenzyme F420-0 gamma-glutamyl ligase activity), GO:0008766 (UDP-N-acetylmuramoylalanyl-D-glutamyl-2,6-diaminopimelate-D-alanyl-D-alanine ligase activity), GO:0070735 (protein-glycine ligase activity), GO:0018169 (ribosomal S6-glutamic acid ligase activity), GO:0070737 (protein-glycine ligase activity, elongating), GO:0043774 (coenzy…	ENSG00000175104 (1.0)	1.42781	0.00322776
3	mpg	ENSDARG00000069729	566516	ZDB-GENE-070410-121	GO:0004952 (dopamine neurotransmitter receptor activity), GO:0005575 (cellular_component), GO:0003824 (catalytic activity), GO:0051482 (positive regulation of cytosolic calcium ion concentration involved in phospholipase C-activating G-protein coupled signaling pathway), GO:0048148 (behavioral response to cocaine), GO:0003905 (alkylbase DNA N-glycosylase activity), GO:0007212 (dopamine receptor s…	ENSG00000103152 (0.0)	1.42778	0.00188112
11	plekha6	ENSDARG00000020328	568764	ZDB-GENE-140106-14		ENSG00000143850 (1.0)	1.42764	2.39188e-09
8	C8H11orf31	ENSDARG00000093022	347743	ZDB-GENE-030411-2	GO:0008430 (selenium binding), GO:0045454 (cell redox homeostasis)	ENSG00000211450 (1.0)	1.42707	0.000858809
25	ptprz1a	ENSDARG00000051814		ZDB-GENE-090406-1	GO:0005575 (cellular_component), GO:0004725 (protein tyrosine phosphatase activity), GO:0004672 (protein kinase activity), GO:0016787 (hydrolase activity), GO:0016311 (dephosphorylation), GO:0016791 (phosphatase activity), GO:0006470 (protein dephosphorylation), GO:0005515 (protein binding), GO:0009451 (RNA modification), GO:0003676 (nucleic acid binding), GO:0001522 (pseudouridine synthesis), GO…	ENSG00000106278 (1.0)	1.42668	0.000466331
10	ubc	ENSDARG00000102632	777766	['ZDB-GENE-061110-88', 'ZDB-GENE-030131-8486']	GO:0003674 (molecular_function), GO:0005515 (protein binding), GO:0005737 (cytoplasm)		1.42628	8.9385e-08
13	gsto1	ENSDARG00000022183	436894	ZDB-GENE-040718-365	GO:0008152 (metabolic process), GO:0006749 (glutathione metabolic process), GO:0045174 (glutathione dehydrogenase (ascorbate) activity), GO:0055114 (oxidation-reduction process), GO:0004364 (glutathione transferase activity), GO:0005515 (protein binding), GO:0005737 (cytoplasm)	ENSG00000148834 (1.0), ENSG00000065621 (1.0)	1.42586	0.00111865
6	fam210b	ENSDARG00000052638	619270	ZDB-GENE-050913-122	GO:0003676 (nucleic acid binding), GO:0003674 (molecular_function), GO:0005575 (cellular_component), GO:0008150 (biological_process), GO:0046872 (metal ion binding)	ENSG00000124098 (0.0)	1.42542	0.000282056
14	hopx	ENSDARG00000089368	386589	ZDB-GENE-031016-2	GO:0007507 (heart development), GO:0007275 (multicellular organismal development), GO:0003677 (DNA binding), GO:0006351 (transcription, DNA-templated), GO:0006355 (regulation of transcription, DNA-templated), GO:0005634 (nucleus), GO:0016853 (isomerase activity), GO:0006457 (protein folding), GO:0000413 (protein peptidyl-prolyl isomerization), GO:0003755 (peptidyl-prolyl cis-trans isomerase activ…	ENSG00000171476 (1.0)	1.42524	5.93464e-05
6	eno1b	ENSDARG00000013750	393668	ZDB-GENE-040426-1651	GO:0004634 (phosphopyruvate hydratase activity), GO:0000015 (phosphopyruvate hydratase complex), GO:0006096 (glycolytic process), GO:0000287 (magnesium ion binding)	ENSG00000074800 (1.0)	1.42486	0.000742173
25	pla2g15	ENSDARG00000103271		ZDB-GENE-030131-6948	GO:0008374 (O-acyltransferase activity), GO:0016020 (membrane), GO:0006629 (lipid metabolic process), GO:0016021 (integral component of membrane)	ENSG00000103066 (1.0)	1.42469	0.0027485
1	spry2	ENSDARG00000078308	335098	ZDB-GENE-030131-7038	GO:0003674 (molecular_function), GO:0040037 (negative regulation of fibroblast growth factor receptor signaling pathway), GO:0070373 (negative regulation of ERK1 and ERK2 cascade), GO:0007275 (multicellular organismal development), GO:0009966 (regulation of signal transduction), GO:0001104 (RNA polymerase II transcription cofactor activity), GO:0016592 (mediator complex), GO:0045595 (regulation o…	ENSG00000136158 (1.0)	1.42447	5.68284e-08
24	gad2	ENSDARG00000015537	550403	ZDB-GENE-030909-9	GO:0004351 (glutamate decarboxylase activity), GO:0019752 (carboxylic acid metabolic process), GO:0005853 (eukaryotic translation elongation factor 1 complex), GO:0009449 (gamma-aminobutyric acid biosynthetic process), GO:0005575 (cellular_component), GO:0042136 (neurotransmitter biosynthetic process), GO:0016831 (carboxy-lyase activity), GO:0003824 (catalytic activity), GO:0016829 (lyase activit…	ENSG00000136750 (1.0)	1.42391	1.1733e-05
22	MYO9B (2 of 2)	ENSDARG00000078313	100332329	ZDB-GENE-110411-111	GO:0003774 (motor activity), GO:0016459 (myosin complex), GO:0005524 (ATP binding), GO:0035556 (intracellular signal transduction), GO:0007165 (signal transduction), GO:0043547 (positive regulation of GTPase activity), GO:0005096 (GTPase activator activity), GO:0008152 (metabolic process), GO:0016491 (oxidoreductase activity), GO:0005515 (protein binding)	ENSG00000099331 (1.0)	1.42351	2.41363e-05
24	cox6b1	ENSDARG00000045230	436968	ZDB-GENE-040718-448	GO:0004866 (endopeptidase inhibitor activity), GO:0005576 (extracellular region), GO:0004129 (cytochrome-c oxidase activity), GO:0005739 (mitochondrion), GO:0005615 (extracellular space)	ENSG00000126267 (1.0)	1.42308	0.000559857
8	si:ch73-305k12.2	ENSDARG00000094781					1.42145	0.00134448
1	hmgb2a	ENSDARG00000029722	641484	ZDB-GENE-051120-126	GO:0007283 (spermatogenesis), GO:0045595 (regulation of cell differentiation), GO:0006338 (chromatin remodeling), GO:0003682 (chromatin binding), GO:0003677 (DNA binding), GO:0006355 (regulation of transcription, DNA-templated)	ENSG00000164104 (1.0)	1.42112	0.000489872
7	BX927082.1	ENSDARG00000053630	555755			ENSG00000158764 (1.0), ENSG00000179914 (1.0)	1.42064	4.01529e-05
25	ndrg4	ENSDARG00000103937	692305	ZDB-GENE-060512-226	GO:0051258 (protein polymerization), GO:0043234 (protein complex), GO:0060038 (cardiac muscle cell proliferation), GO:0000166 (nucleotide binding), GO:0005200 (structural constituent of cytoskeleton), GO:0005525 (GTP binding), GO:0007017 (microtubule-based process), GO:0005874 (microtubule), GO:0005856 (cytoskeleton), GO:0007420 (brain development), GO:0007165 (signal transduction), GO:0070374 (p…	ENSG00000103034 (1.0)	1.42032	9.84677e-08
9	stxbp5l	ENSDARG00000006383	567605	ZDB-GENE-041210-220	GO:0003674 (molecular_function), GO:0006810 (transport), GO:0005578 (proteinaceous extracellular matrix), GO:0015031 (protein transport), GO:0016192 (vesicle-mediated transport), GO:0016020 (membrane), GO:0006887 (exocytosis), GO:0005886 (plasma membrane), GO:0016021 (integral component of membrane), GO:0005737 (cytoplasm), GO:0052654 (L-leucine transaminase activity), GO:0052656 (L-isoleucine tr…	ENSG00000145087 (1.0)	1.41993	0.000388995
14	atp1b4	ENSDARG00000053262	100037383	ZDB-GENE-070412-1	GO:0004952 (dopamine neurotransmitter receptor activity), GO:0005890 (sodium:potassium-exchanging ATPase complex), GO:0006813 (potassium ion transport), GO:0006814 (sodium ion transport), GO:0008227 (G-protein coupled amine receptor activity), GO:0007606 (sensory perception of chemical stimulus), GO:0007165 (signal transduction), GO:0007195 (adenylate cyclase-inhibiting dopamine receptor signalin…	ENSG00000101892 (1.0)	1.41984	0.000291454
7	rorab	ENSDARG00000001910	554722	ZDB-GENE-040426-855	GO:0004879 (RNA polymerase II transcription factor activity, ligand-activated sequence-specific DNA binding), GO:0003707 (steroid hormone receptor activity), GO:0046872 (metal ion binding), GO:0043401 (steroid hormone mediated signaling pathway), GO:0008270 (zinc ion binding), GO:0043565 (sequence-specific DNA binding), GO:0003677 (DNA binding), GO:0003700 (transcription factor activity, sequence…		1.4196	6.53373e-05
16	tpi1b	ENSDARG00000040988	560753	ZDB-GENE-020416-4	GO:0004807 (triose-phosphate isomerase activity), GO:0001894 (tissue homeostasis), GO:0045839 (negative regulation of mitotic nuclear division), GO:0006098 (pentose-phosphate shunt), GO:0003824 (catalytic activity), GO:0008152 (metabolic process), GO:0016853 (isomerase activity), GO:0043154 (negative regulation of cysteine-type endopeptidase activity involved in apoptotic process), GO:0006094 (gl…	ENSG00000111669 (0.0)	1.4193	2.52098e-07
21	RIMBP2 (3 of 3)	ENSDARG00000104101	100535071	ZDB-GENE-100920-2	GO:0001594 (trace-amine receptor activity), GO:0007606 (sensory perception of chemical stimulus), GO:0010579 (positive regulation of adenylate cyclase activity involved in G-protein coupled receptor signaling pathway), GO:0007165 (signal transduction), GO:0016020 (membrane), GO:0005887 (integral component of plasma membrane), GO:0004871 (signal transducer activity), GO:0005515 (protein binding), …	ENSG00000060709 (1.0)	1.4187	0.000203209
18	snapc5	ENSDARG00000062476	492409	ZDB-GENE-041111-50	GO:0006384 (transcription initiation from RNA polymerase III promoter), GO:0006366 (transcription from RNA polymerase II promoter), GO:0003700 (transcription factor activity, sequence-specific DNA binding), GO:0005634 (nucleus)	ENSG00000174446 (1.0)	1.41856	5.30122e-06
13	sdhaf4	ENSDARG00000039390	563956	ZDB-GENE-040724-116	GO:0005811 (lipid particle), GO:0019915 (lipid storage)	ENSG00000154079 (1.0)	1.41817	0.00238868
12	smarcd2	ENSDARG00000088877	564317	ZDB-GENE-080215-1	GO:0016514 (SWI/SNF complex), GO:0043044 (ATP-dependent chromatin remodeling), GO:0009607 (response to biotic stimulus), GO:0005515 (protein binding), GO:0016021 (integral component of membrane)	ENSG00000108604 (1.0)	1.41775	0.00016612
22	cirbpb	ENSDARG00000013351	678563	ZDB-GENE-030131-5841	GO:0003676 (nucleic acid binding), GO:0005575 (cellular_component), GO:0009409 (response to cold), GO:0000166 (nucleotide binding), GO:0007165 (signal transduction), GO:0016020 (membrane), GO:0005886 (plasma membrane), GO:0004871 (signal transducer activity), GO:0016021 (integral component of membrane), GO:0007186 (G-protein coupled receptor signaling pathway), GO:0004930 (G-protein coupled recep…	ENSG00000102317 (0.0), ENSG00000099622 (0.0)	1.4172	1.37506e-10
18	fli1a	ENSDARG00000054632	30619	ZDB-GENE-980526-426	GO:0000166 (nucleotide binding), GO:0051091 (positive regulation of sequence-specific DNA binding transcription factor activity), GO:0005524 (ATP binding), GO:0030154 (cell differentiation), GO:0048514 (blood vessel morphogenesis), GO:0006366 (transcription from RNA polymerase II promoter), GO:0000981 (RNA polymerase II transcription factor activity, sequence-specific DNA binding), GO:0043565 (se…	ENSG00000151702 (1.0)	1.41718	6.47316e-07
14	si:dkey-152p16.6	ENSDARG00000104181	798430	ZDB-GENE-030131-8575	GO:0042989 (sequestering of actin monomers), GO:0003785 (actin monomer binding), GO:0003779 (actin binding), GO:0007015 (actin filament organization), GO:0030036 (actin cytoskeleton organization), GO:0005737 (cytoplasm), GO:0006810 (transport), GO:0005794 (Golgi apparatus)		1.41635	2.06175e-05
13	slc29a1a	ENSDARG00000101289	563580	ZDB-GENE-050913-138	GO:0015858 (nucleoside transport), GO:0005337 (nucleoside transmembrane transporter activity), GO:0000166 (nucleotide binding), GO:0005524 (ATP binding), GO:0006810 (transport), GO:0046872 (metal ion binding), GO:0016787 (hydrolase activity), GO:0004012 (phospholipid-translocating ATPase activity), GO:0045332 (phospholipid translocation), GO:0007030 (Golgi organization), GO:0005794 (Golgi apparat…	ENSG00000112759 (1.0)	1.41541	3.75842e-07
3	hspbp1	ENSDARG00000102937	338155	ZDB-GENE-030219-55	GO:0005488 (binding), GO:0004857 (enzyme inhibitor activity), GO:0000774 (adenyl-nucleotide exchange factor activity), GO:0006457 (protein folding), GO:0005515 (protein binding), GO:0005737 (cytoplasm)	ENSG00000133265 (1.0)	1.41532	0.000124631
21	SCARB2	ENSDARG00000089844		ZDB-GENE-030131-5789	GO:0007155 (cell adhesion), GO:0016020 (membrane), GO:0005764 (lysosome), GO:0004872 (receptor activity), GO:0016021 (integral component of membrane)	ENSG00000138760 (1.0)	1.41463	0.00122762
22	ier5	ENSDARG00000009881	359827	ZDB-GENE-030616-127	GO:0004999 (vasoactive intestinal polypeptide receptor activity), GO:0003674 (molecular_function), GO:0005575 (cellular_component), GO:0008150 (biological_process), GO:0007166 (cell surface receptor signaling pathway), GO:0004888 (transmembrane signaling receptor activity), GO:0007165 (signal transduction), GO:0016020 (membrane), GO:0005886 (plasma membrane), GO:0004871 (signal transducer activit…	ENSG00000162783 (0.0)	1.41393	4.87109e-06
5	vps37b	ENSDARG00000039319	559483	ZDB-GENE-060526-254	GO:0004984 (olfactory receptor activity), GO:0050896 (response to stimulus), GO:0007165 (signal transduction), GO:0016020 (membrane), GO:0005886 (plasma membrane), GO:0007608 (sensory perception of smell), GO:0004871 (signal transducer activity), GO:0016021 (integral component of membrane), GO:0007186 (G-protein coupled receptor signaling pathway), GO:0004930 (G-protein coupled receptor activity)	ENSG00000139722 (1.0)	1.41372	0.00229148
1	fam13a	ENSDARG00000075564	559330	ZDB-GENE-050208-102	GO:0003674 (molecular_function), GO:0007165 (signal transduction)	ENSG00000138640 (1.0)	1.41358	1.30762e-07
21	rai14	ENSDARG00000039974	794796	ZDB-GENE-040718-235	GO:0003674 (molecular_function), GO:0005575 (cellular_component), GO:0008150 (biological_process), GO:0016020 (membrane), GO:0005515 (protein binding), GO:0001594 (trace-amine receptor activity), GO:0007606 (sensory perception of chemical stimulus), GO:0010579 (positive regulation of adenylate cyclase activity involved in G-protein coupled receptor signaling pathway), GO:0007165 (signal transduct…	ENSG00000039560 (1.0)	1.41355	0.00218062
20	stxbp5a	ENSDARG00000002656	556789	ZDB-GENE-041001-161	GO:0016192 (vesicle-mediated transport), GO:0005515 (protein binding), GO:0016021 (integral component of membrane)	ENSG00000164506 (1.0)	1.41342	1.47681e-05
20	rcan2	ENSDARG00000021869	407988	ZDB-GENE-040516-17	GO:0019722 (calcium-mediated signaling), GO:0008597 (calcium-dependent protein serine/threonine phosphatase regulator activity), GO:0070884 (regulation of calcineurin-NFAT signaling cascade), GO:0005737 (cytoplasm)	ENSG00000172348 (1.0)	1.4133	0.000286926
1	rab3da	ENSDARG00000018107	567288	ZDB-GENE-080722-14	GO:0006913 (nucleocytoplasmic transport), GO:0000166 (nucleotide binding), GO:0007264 (small GTPase mediated signal transduction), GO:0005525 (GTP binding), GO:0008021 (synaptic vesicle), GO:0030667 (secretory granule membrane), GO:0016079 (synaptic vesicle exocytosis), GO:0006904 (vesicle docking involved in exocytosis), GO:0017157 (regulation of exocytosis), GO:0032482 (Rab protein signal trans…	ENSG00000105514 (1.0)	1.41315	0.000287293
5	pafah1b2	ENSDARG00000035352	567170	ZDB-GENE-060526-43	GO:0006821 (chloride transport), GO:0034707 (chloride channel complex), GO:0006811 (ion transport), GO:0006810 (transport), GO:0047179 (platelet-activating factor acetyltransferase activity), GO:0007420 (brain development), GO:0005254 (chloride channel activity), GO:0016020 (membrane), GO:0005886 (plasma membrane), GO:0016021 (integral component of membrane), GO:0005737 (cytoplasm)	ENSG00000168092 (1.0)	1.41297	1.88919e-08
15	abcg1	ENSDARG00000063475	556979	ZDB-GENE-070424-84	GO:0010874 (regulation of cholesterol efflux), GO:0000166 (nucleotide binding), GO:0005524 (ATP binding), GO:0002040 (sprouting angiogenesis), GO:0005509 (calcium ion binding), GO:0016020 (membrane), GO:0005262 (calcium channel activity), GO:0050982 (detection of mechanical stimulus), GO:0016887 (ATPase activity), GO:0016021 (integral component of membrane)	ENSG00000160179 (1.0)	1.41292	0.000677897
24	AGAP3	ENSDARG00000087822		ZDB-GENE-030131-7799	GO:0007264 (small GTPase mediated signal transduction), GO:0005525 (GTP binding), GO:0015031 (protein transport), GO:0007165 (signal transduction), GO:0016020 (membrane), GO:0005096 (GTPase activator activity), GO:0005515 (protein binding)	ENSG00000133612 (1.0)	1.41198	0.00100091
23	pacsin1a	ENSDARG00000032865	553559	ZDB-GENE-050522-155	GO:0071314 (cellular response to cocaine), GO:0004995 (tachykinin receptor activity), GO:0008092 (cytoskeletal protein binding), GO:0097320 (membrane tubulation), GO:0005543 (phospholipid binding), GO:0030100 (regulation of endocytosis), GO:0048666 (neuron development), GO:0007010 (cytoskeleton organization), GO:0048812 (neuron projection morphogenesis), GO:0007165 (signal transduction), GO:00319…	ENSG00000124507 (1.0)	1.41158	0.00336138
25	cecr2	ENSDARG00000078310	799918	ZDB-GENE-131121-533	GO:0003674 (molecular_function), GO:0022618 (ribonucleoprotein complex assembly), GO:0005654 (nucleoplasm), GO:0005829 (cytosol), GO:0005515 (protein binding), GO:0003677 (DNA binding), GO:0005737 (cytoplasm), GO:0005634 (nucleus), GO:0005216 (ion channel activity), GO:0006811 (ion transport), GO:0006810 (transport), GO:0030054 (cell junction), GO:0005892 (acetylcholine-gated channel complex), GO…	ENSG00000099954 (1.0)	1.41102	0.00167475
17	tpp1	ENSDARG00000042793	798347	ZDB-GENE-030131-6654	GO:0008236 (serine-type peptidase activity), GO:0008240 (tripeptidyl-peptidase activity), GO:0008233 (peptidase activity), GO:0016787 (hydrolase activity), GO:0007417 (central nervous system development), GO:0022008 (neurogenesis), GO:0004252 (serine-type endopeptidase activity), GO:0004175 (endopeptidase activity), GO:0006508 (proteolysis), GO:0007626 (locomotory behavior), GO:1903031 (regulatio…	ENSG00000166340 (1.0)	1.41087	0.00333637
21	chchd10	ENSDARG00000010717	393757	ZDB-GENE-040426-1753		ENSG00000250479 (1.0)	1.41056	0.000381864
14	ppargc1b	ENSDARG00000101569	555906	ZDB-GENE-030616-43	GO:0003676 (nucleic acid binding), GO:0010971 (positive regulation of G2/M transition of mitotic cell cycle), GO:0051301 (cell division), GO:0007049 (cell cycle), GO:0000166 (nucleotide binding), GO:0048593 (camera-type eye morphogenesis), GO:0000082 (G1/S transition of mitotic cell cycle), GO:0051091 (positive regulation of sequence-specific DNA binding transcription factor activity), GO:0017053…	ENSG00000155846 (1.0)	1.41037	1.2925e-06
9	ttf2	ENSDARG00000104105	555382	ZDB-GENE-110411-73	GO:0016874 (ligase activity), GO:0005524 (ATP binding), GO:0008270 (zinc ion binding), GO:0004842 (ubiquitin-protein transferase activity), GO:0003676 (nucleic acid binding), GO:0046872 (metal ion binding), GO:0000978 (RNA polymerase II core promoter proximal region sequence-specific DNA binding), GO:0006355 (regulation of transcription, DNA-templated), GO:0005634 (nucleus)	ENSG00000116830 (0.0)	1.41028	0.00039794
5	si:ch211-253h3.2	ENSDARG00000092208					1.40941	1.68173e-10
19	rbm24a	ENSDARG00000102995	405801	ZDB-GENE-040628-1	GO:0003676 (nucleic acid binding), GO:0010830 (regulation of myotube differentiation), GO:0060297 (regulation of sarcomere organization), GO:0003228 (atrial cardiac muscle tissue development), GO:0048702 (embryonic neurocranium morphogenesis), GO:0072358 (cardiovascular system development), GO:0000166 (nucleotide binding), GO:0007519 (skeletal muscle tissue development), GO:0043488 (regulation of…	ENSG00000112183 (1.0)	1.40903	0.00128095
5	srrt	ENSDARG00000017762	192311	ZDB-GENE-020419-13	GO:0040007 (growth), GO:0016049 (cell growth), GO:0061035 (regulation of cartilage development), GO:0030278 (regulation of ossification), GO:0031047 (gene silencing by RNA), GO:0005114 (type II transforming growth factor beta receptor binding), GO:0008283 (cell proliferation), GO:0048468 (cell development), GO:0010862 (positive regulation of pathway-restricted SMAD protein phosphorylation), GO:00…	ENSG00000087087 (1.0)	1.40829	0.0012647
12	usp54b	ENSDARG00000077749	100535699	ZDB-GENE-090828-3	GO:0036459 (ubiquitinyl hydrolase activity), GO:0007050 (cell cycle arrest), GO:0006511 (ubiquitin-dependent protein catabolic process), GO:0008093 (cytoskeletal adaptor activity), GO:0005856 (cytoskeleton)	ENSG00000166348 (1.0)	1.40826	0.00204346
20	stmn4	ENSDARG00000030106	406710	ZDB-GENE-040426-2732	GO:0031110 (regulation of microtubule polymerization or depolymerization), GO:0031175 (neuron projection development), GO:0015631 (tubulin binding), GO:0043005 (neuron projection), GO:0007019 (microtubule depolymerization), GO:0051493 (regulation of cytoskeleton organization), GO:0005737 (cytoplasm)	ENSG00000015592 (1.0)	1.40825	4.08726e-10
17	marcksb	ENSDARG00000008803	323201	ZDB-GENE-030131-1921	GO:0005575 (cellular_component), GO:0003381 (epithelial cell morphogenesis involved in gastrulation), GO:0060541 (respiratory system development), GO:0010842 (retina layer formation), GO:0060027 (convergent extension involved in gastrulation), GO:0016740 (transferase activity), GO:0007369 (gastrulation), GO:0016301 (kinase activity), GO:0007420 (brain development), GO:0016310 (phosphorylation), G…	ENSG00000277443 (1.0)	1.40799	1.55013e-05
24	yme1l1a	ENSDARG00000075192	793098	ZDB-GENE-091113-41	GO:0000166 (nucleotide binding), GO:0005524 (ATP binding), GO:0004222 (metalloendopeptidase activity), GO:0016020 (membrane), GO:0006508 (proteolysis), GO:0005509 (calcium ion binding)	ENSG00000136758 (1.0)	1.40781	0.000734135
9	cxcr4b	ENSDARG00000041959	114447	ZDB-GENE-010614-1	GO:0090024 (negative regulation of neutrophil chemotaxis), GO:0030132 (clathrin coat of coated pit), GO:0030130 (clathrin coat of trans-Golgi network vesicle), GO:0004950 (chemokine receptor activity), GO:0016494 (C-X-C chemokine receptor activity), GO:0042119 (neutrophil activation), GO:0050918 (positive chemotaxis), GO:0050930 (induction of positive chemotaxis), GO:0001637 (G-protein coupled ch…	ENSG00000121966 (1.0)	1.40744	0.00280086
15	poldip2	ENSDARG00000092305	100000398	['ZDB-GENE-040212-1', 'ZDB-GENE-030131-5881']	GO:0003779 (actin binding), GO:0003713 (transcription coactivator activity), GO:0003677 (DNA binding), GO:0005634 (nucleus), GO:0043009 (chordate embryonic development)	ENSG00000004142 (1.0)	1.40721	2.48467e-07
12	sox9a	ENSDARG00000003293	60641	ZDB-GENE-001103-1	GO:0048708 (astrocyte differentiation), GO:0048839 (inner ear development), GO:0000166 (nucleotide binding), GO:0030916 (otic vesicle formation), GO:0007264 (small GTPase mediated signal transduction), GO:0005525 (GTP binding), GO:0000981 (RNA polymerase II transcription factor activity, sequence-specific DNA binding), GO:0003682 (chromatin binding), GO:0035118 (embryonic pectoral fin morphogenes…	ENSG00000125398 (0.0)	1.40691	0.00122884
25	ireb2	ENSDARG00000021466		ZDB-GENE-051205-1	GO:0030350 (iron-responsive element binding), GO:0030371 (translation repressor activity), GO:0006826 (iron ion transport), GO:0008152 (metabolic process), GO:0017148 (negative regulation of translation), GO:0006879 (cellular iron ion homeostasis), GO:0005737 (cytoplasm), GO:0005328 (neurotransmitter:sodium symporter activity), GO:0015293 (symporter activity), GO:0006810 (transport), GO:0015812 (…	ENSG00000136381 (1.0)	1.40633	1.18977e-05
12	oat	ENSDARG00000078425	572518	ZDB-GENE-110411-148	GO:0003824 (catalytic activity), GO:0008483 (transaminase activity), GO:0010121 (arginine catabolic process to proline via ornithine), GO:0004587 (ornithine-oxo-acid transaminase activity), GO:0019544 (arginine catabolic process to glutamate), GO:0042802 (identical protein binding), GO:0030170 (pyridoxal phosphate binding), GO:0005737 (cytoplasm)	ENSG00000065154 (1.0)	1.4061	0.00299973
10	zpr1	ENSDARG00000043542	406382	ZDB-GENE-040426-2110	GO:0008150 (biological_process), GO:0008270 (zinc ion binding), GO:0005737 (cytoplasm), GO:0005634 (nucleus)	ENSG00000109917 (1.0)	1.4057	0.000546567
24	arhgap21a	ENSDARG00000104295	556095	ZDB-GENE-090918-5	GO:0051645 (Golgi localization), GO:0005543 (phospholipid binding), GO:0007165 (signal transduction), GO:0005096 (GTPase activator activity)	ENSG00000107863 (1.0)	1.40393	0.000824267
24	hccsb	ENSDARG00000099358	58016	ZDB-GENE-000607-78	GO:0004408 (holocytochrome-c synthase activity), GO:0005739 (mitochondrion)	ENSG00000004961 (1.0)	1.40381	3.78809e-06
9	hspd1	ENSDARG00000056160	282676	ZDB-GENE-021206-1	GO:0003676 (nucleic acid binding), GO:0000166 (nucleotide binding), GO:0042246 (tissue regeneration), GO:0005524 (ATP binding), GO:0046872 (metal ion binding), GO:0042026 (protein refolding), GO:0000977 (RNA polymerase II regulatory region sequence-specific DNA binding), GO:0005759 (mitochondrial matrix), GO:0006457 (protein folding), GO:0000981 (RNA polymerase II transcription factor activity, s…	ENSG00000144381 (1.0)	1.40346	0.0006627
9	ccdc141	ENSDARG00000095675	553274	ZDB-GENE-081104-472	GO:0004945 (angiotensin type II receptor activity), GO:0007189 (adenylate cyclase-activating G-protein coupled receptor signaling pathway), GO:0004683 (calmodulin-dependent protein kinase activity), GO:0005887 (integral component of plasma membrane), GO:0005515 (protein binding), GO:0016021 (integral component of membrane), GO:0007186 (G-protein coupled receptor signaling pathway), GO:0004930 (G-…	ENSG00000163492 (0.0)	1.40324	0.00064209
18	si:dkey-10o6.2	ENSDARG00000074628	100124608	ZDB-GENE-070705-284	GO:0003674 (molecular_function), GO:0016706 (oxidoreductase activity, acting on paired donors, with incorporation or reduction of molecular oxygen, 2-oxoglutarate as one donor, and incorporation of one atom each of oxygen into both donors), GO:0005506 (iron ion binding), GO:0010457 (centriole-centriole cohesion), GO:0046872 (metal ion binding), GO:0016491 (oxidoreductase activity), GO:0005813 (ce…		1.4026	5.83212e-05
11	egln1b	ENSDARG00000105156		ZDB-GENE-040718-338	GO:0016705 (oxidoreductase activity, acting on paired donors, with incorporation or reduction of molecular oxygen), GO:0005575 (cellular_component), GO:0016706 (oxidoreductase activity, acting on paired donors, with incorporation or reduction of molecular oxygen, 2-oxoglutarate as one donor, and incorporation of one atom each of oxygen into both donors), GO:0005506 (iron ion binding), GO:0031418 …	ENSG00000135766 (1.0)	1.40214	5.67963e-05
2	amotl2b	ENSDARG00000061948	559784	ZDB-GENE-061103-307	GO:0003674 (molecular_function), GO:0005575 (cellular_component), GO:0008150 (biological_process)	ENSG00000114019 (0.0)	1.40073	0.000345033
5	si:dkey-7b17.5	ENSDARG00000093741					1.39972	8.2729e-05
7	slc39a13	ENSDARG00000000442	368686	ZDB-GENE-030616-17	GO:0008108 (UDP-glucose:hexose-1-phosphate uridylyltransferase activity), GO:0030001 (metal ion transport), GO:0046873 (metal ion transmembrane transporter activity), GO:0005575 (cellular_component), GO:0071577 (zinc II ion transmembrane transport), GO:0005385 (zinc ion transmembrane transporter activity), GO:0006012 (galactose metabolic process), GO:0003824 (catalytic activity), GO:0006829 (zinc…	ENSG00000165915 (1.0)	1.39937	2.47206e-05
21	MRPS12	ENSDARG00000089836	793878	ZDB-GENE-091204-48	GO:0003674 (molecular_function), GO:0005575 (cellular_component), GO:0008150 (biological_process), GO:0030529 (ribonucleoprotein complex), GO:0015935 (small ribosomal subunit), GO:0005840 (ribosome), GO:0006412 (translation), GO:0003735 (structural constituent of ribosome), GO:0005622 (intracellular)	ENSG00000128626 (1.0)	1.39906	0.00115086
21	zgc:77151	ENSDARG00000054307		ZDB-GENE-030131-9097	GO:0006357 (regulation of transcription from RNA polymerase II promoter), GO:0044212 (transcription regulatory region DNA binding), GO:0003677 (DNA binding), GO:0006355 (regulation of transcription, DNA-templated), GO:0005634 (nucleus)		1.39893	0.000184545
14	tgfb2l	ENSDARG00000071879	559723	ZDB-GENE-130425-3	GO:0040007 (growth), GO:0008083 (growth factor activity), GO:0005615 (extracellular space)		1.39754	0.0012055
20	pnocb	ENSDARG00000024189	394236	ZDB-GENE-040114-1	GO:0071696 (ectodermal placode development), GO:0007218 (neuropeptide signaling pathway), GO:0007268 (synaptic transmission)	ENSG00000168081 (1.0)	1.39714	0.00030366
2	slc25a42	ENSDARG00000099368	751743	ZDB-GENE-060825-313	GO:0080122 (AMP transmembrane transporter activity), GO:0005347 (ATP transmembrane transporter activity), GO:0080121 (AMP transport), GO:0015228 (coenzyme A transmembrane transporter activity), GO:0043262 (adenosine-diphosphatase activity), GO:0015217 (ADP transmembrane transporter activity), GO:0008237 (metallopeptidase activity), GO:0006810 (transport), GO:0004222 (metalloendopeptidase activity…	ENSG00000181035 (0.0)	1.39544	3.57453e-07
19	C19H6orf136	ENSDARG00000056165	565228	ZDB-GENE-030131-5518	GO:0004935 (adrenergic receptor activity), GO:0071875 (adrenergic receptor signaling pathway), GO:0004938 (alpha2-adrenergic receptor activity), GO:0006940 (regulation of smooth muscle contraction), GO:0019229 (regulation of vasoconstriction), GO:0030168 (platelet activation), GO:0007165 (signal transduction), GO:0061179 (negative regulation of insulin secretion involved in cellular response to g…	ENSG00000204564 (1.0)	1.39507	0.000182822
22	slc6a6b	ENSDARG00000098438		ZDB-GENE-030131-3077	GO:0019205 (nucleobase-containing compound kinase activity), GO:0005328 (neurotransmitter:sodium symporter activity), GO:0004127 (cytidylate kinase activity), GO:0006165 (nucleoside diphosphate phosphorylation), GO:0006221 (pyrimidine nucleotide biosynthetic process), GO:0015293 (symporter activity), GO:0000166 (nucleotide binding), GO:0016740 (transferase activity), GO:0015734 (taurine transport…	ENSG00000131389 (0.0)	1.39455	0.000747107
14	gdpd2	ENSDARG00000073870	563198	ZDB-GENE-081107-62	GO:0008889 (glycerophosphodiester phosphodiesterase activity), GO:0008081 (phosphoric diester hydrolase activity), GO:0006071 (glycerol metabolic process), GO:0006629 (lipid metabolic process)	ENSG00000130055 (1.0)	1.39454	0.000617075
12	pcgf5b	ENSDARG00000052388	692252	ZDB-GENE-060512-34	GO:0031519 (PcG protein complex), GO:0046872 (metal ion binding), GO:0008270 (zinc ion binding), GO:0005515 (protein binding), GO:0006351 (transcription, DNA-templated), GO:0006355 (regulation of transcription, DNA-templated), GO:0005634 (nucleus), GO:0003674 (molecular_function), GO:0005575 (cellular_component), GO:0008150 (biological_process)	ENSG00000180628 (1.0)	1.39333	0.00115039
18	trpm7	ENSDARG00000036232		ZDB-GENE-021115-2	GO:0072507 (divalent inorganic cation homeostasis), GO:0010961 (cellular magnesium ion homeostasis), GO:0003674 (molecular_function), GO:0005575 (cellular_component), GO:0008150 (biological_process), GO:0050678 (regulation of epithelial cell proliferation), GO:0002027 (regulation of heart rate), GO:0006582 (melanin metabolic process), GO:0005216 (ion channel activity), GO:0003014 (renal system pr…		1.393	0.000325278
10	tacc1	ENSDARG00000073753		ZDB-GENE-090521-5	GO:0021987 (cerebral cortex development), GO:0008283 (cell proliferation), GO:0000226 (microtubule cytoskeleton organization), GO:0015630 (microtubule cytoskeleton), GO:0005737 (cytoplasm)	ENSG00000147526 (1.0)	1.39241	9.45697e-07
3	mpp2a	ENSDARG00000053453	562207	ZDB-GENE-071004-82	GO:0005575 (cellular_component), GO:0008150 (biological_process), GO:0000166 (nucleotide binding), GO:0016740 (transferase activity), GO:0004672 (protein kinase activity), GO:0005524 (ATP binding), GO:0018105 (peptidyl-serine phosphorylation), GO:0016301 (kinase activity), GO:0007010 (cytoskeleton organization), GO:0035556 (intracellular signal transduction), GO:0016310 (phosphorylation), GO:0006…	ENSG00000108852 (1.0)	1.39212	0.000268625
23	vgll4a	ENSDARG00000094332	101886496	ZDB-GENE-100922-230	GO:0004180 (carboxypeptidase activity), GO:0004181 (metallocarboxypeptidase activity), GO:0008270 (zinc ion binding), GO:0005615 (extracellular space), GO:0006508 (proteolysis), GO:0006355 (regulation of transcription, DNA-templated), GO:0010859 (calcium-dependent cysteine-type endopeptidase inhibitor activity)		1.39206	0.00016939
24	flt1	ENSDARG00000019371	544667	ZDB-GENE-050407-1	GO:0005021 (vascular endothelial growth factor-activated receptor activity), GO:0004714 (transmembrane receptor protein tyrosine kinase activity), GO:0004713 (protein tyrosine kinase activity), GO:0000166 (nucleotide binding), GO:0016740 (transferase activity), GO:0004672 (protein kinase activity), GO:0008016 (regulation of heart contraction), GO:0005524 (ATP binding), GO:0002040 (sprouting angio…	ENSG00000102755 (1.0)	1.39192	1.70604e-05
6	uqcc1	ENSDARG00000068176	767788	ZDB-GENE-060929-1034	GO:0003674 (molecular_function), GO:0005575 (cellular_component), GO:0008150 (biological_process)	ENSG00000101019 (1.0)	1.39141	4.10356e-05
25	wnt7bb	ENSDARG00000071107	100148840	ZDB-GENE-081006-1	GO:0005575 (cellular_component), GO:0008152 (metabolic process), GO:0007275 (multicellular organismal development), GO:0005576 (extracellular region), GO:0005102 (receptor binding), GO:0005578 (proteinaceous extracellular matrix), GO:0016055 (Wnt signaling pathway), GO:0045165 (cell fate commitment), GO:0005109 (frizzled binding), GO:0030182 (neuron differentiation), GO:0004364 (glutathione trans…		1.39138	0.000219532
2	ptch2	ENSDARG00000055026	30181	ZDB-GENE-980526-44	GO:0048635 (negative regulation of muscle organ development), GO:0008158 (hedgehog receptor activity), GO:0009954 (proximal/distal pattern formation), GO:0045879 (negative regulation of smoothened signaling pathway), GO:0010002 (cardioblast differentiation), GO:0031290 (retinal ganglion cell axon guidance), GO:0007224 (smoothened signaling pathway), GO:0016020 (membrane), GO:0016021 (integral com…	ENSG00000117425 (1.0)	1.3909	0.00181048
17	traf3	ENSDARG00000022000	445119	ZDB-GENE-040801-257	GO:0001878 (response to yeast), GO:0003674 (molecular_function), GO:0005575 (cellular_component), GO:0008150 (biological_process), GO:0046872 (metal ion binding), GO:0007165 (signal transduction), GO:0016567 (protein ubiquitination), GO:0042981 (regulation of apoptotic process), GO:0008270 (zinc ion binding), GO:0004842 (ubiquitin-protein transferase activity), GO:0005515 (protein binding)	ENSG00000131323 (1.0)	1.39086	0.0028559
14	gpc4	ENSDARG00000015472	118437	ZDB-GENE-011119-1	GO:0043395 (heparan sulfate proteoglycan binding), GO:0014812 (muscle cell migration), GO:0030166 (proteoglycan biosynthetic process), GO:0036342 (post-anal tail morphogenesis), GO:0003379 (establishment of cell polarity involved in gastrulation cell migration), GO:0060026 (convergent extension), GO:0055002 (striated muscle cell development), GO:0009826 (unidimensional cell growth), GO:0060027 (c…	ENSG00000076716 (1.0)	1.39008	0.00310849
19	trappc9	ENSDARG00000103106		ZDB-GENE-070705-261	GO:0007156 (homophilic cell adhesion via plasma membrane adhesion molecules), GO:0005509 (calcium ion binding), GO:0007155 (cell adhesion), GO:0016020 (membrane), GO:0005886 (plasma membrane), GO:0016021 (integral component of membrane)	ENSG00000167632 (0.0)	1.38975	0.00157726
25	mical2b	ENSDARG00000020395	569564	ZDB-GENE-061207-15	GO:0052872 (tocotrienol omega-hydroxylase activity), GO:0043731 (6-hydroxynicotinate 3-monooxygenase activity), GO:0034819 (3-HSA hydroxylase activity), GO:0034785 (salicylate 5-hydroxylase activity), GO:0034526 (2-methylnaphthalene hydroxylase activity), GO:0018657 (toluene 3-monooxygenase activity), GO:0018654 (2-hydroxy-phenylacetate hydroxylase activity), GO:0018651 (toluene-4-sulfonate monoo…	ENSG00000133816 (0.0)	1.38967	0.00209565
23	sgk1	ENSDARG00000025522	324140	ZDB-GENE-030131-2860	GO:0000166 (nucleotide binding), GO:0016740 (transferase activity), GO:0004672 (protein kinase activity), GO:0005524 (ATP binding), GO:0001558 (regulation of cell growth), GO:0006883 (cellular sodium ion homeostasis), GO:0032411 (positive regulation of transporter activity), GO:0015459 (potassium channel regulator activity), GO:0010765 (positive regulation of sodium ion transport), GO:0017081 (ch…	ENSG00000118515 (1.0)	1.38953	5.78531e-07
20	nt5dc1	ENSDARG00000006797	568757	ZDB-GENE-030131-8274	GO:0008253 (5'-nucleotidase activity)	ENSG00000178425 (1.0)	1.38915	4.24415e-07
10	npm1a	ENSDARG00000014329	266985	ZDB-GENE-021028-1	GO:0003676 (nucleic acid binding), GO:0030097 (hemopoiesis), GO:0035556 (intracellular signal transduction), GO:0005730 (nucleolus), GO:0046872 (metal ion binding), GO:0006418 (tRNA aminoacylation for protein translation), GO:0004812 (aminoacyl-tRNA ligase activity), GO:0016874 (ligase activity), GO:0000166 (nucleotide binding), GO:0005524 (ATP binding), GO:0006434 (seryl-tRNA aminoacylation), GO…	ENSG00000181163 (1.0)	1.38853	0.000381317
15	si:ch211-214g1.4	ENSDARG00000097962					1.38843	9.5258e-06
1	zic2b	ENSDARG00000037178	570746	ZDB-GENE-030219-92	GO:0003676 (nucleic acid binding), GO:0048385 (regulation of retinoic acid receptor signaling pathway), GO:0048703 (embryonic viscerocranium morphogenesis), GO:0030902 (hindbrain development), GO:0046872 (metal ion binding), GO:0014032 (neural crest cell development)	ENSG00000043355 (1.0)	1.38781	0.00218509
6	atf4a	ENSDARG00000039515	406514	ZDB-GENE-040426-2340	GO:0048511 (rhythmic process), GO:0016020 (membrane), GO:0043565 (sequence-specific DNA binding), GO:0006357 (regulation of transcription from RNA polymerase II promoter), GO:0005886 (plasma membrane), GO:0003677 (DNA binding), GO:0005737 (cytoplasm), GO:0003700 (transcription factor activity, sequence-specific DNA binding), GO:0006351 (transcription, DNA-templated), GO:0006355 (regulation of tra…	ENSG00000128272 (1.0)	1.38758	2.52226e-07
6	rgs8	ENSDARG00000070037	436804	ZDB-GENE-040718-264	GO:0038032 (termination of G-protein coupled receptor signaling pathway), GO:0009968 (negative regulation of signal transduction), GO:0005096 (GTPase activator activity), GO:0005886 (plasma membrane), GO:0005737 (cytoplasm)	ENSG00000135824 (1.0)	1.3874	7.3956e-08
22	cbarpb	ENSDARG00000071325	557421	ZDB-GENE-050208-507		ENSG00000099625 (1.0)	1.38731	0.00330747
16	si:dkey-82o10.4	ENSDARG00000101526	797793	ZDB-GENE-141222-46			1.38721	0.00111516
8	si:dkey-164f24.2	ENSDARG00000089418	566607	ZDB-GENE-030131-7035			1.38677	4.94459e-10
20	ubxn2a	ENSDARG00000087180	100537478	ZDB-GENE-110411-202	GO:0080131 (hydroxyjasmonate sulfotransferase activity), GO:0050694 (galactose 3-O-sulfotransferase activity), GO:0018727 (2-phenanthrol sulfotransferase activity), GO:0018724 (4-phenanthrol sulfotransferase activity), GO:0018721 (trans-9R,10R-dihydrodiolphenanthrene sulfotransferase activity), GO:0001517 (N-acetylglucosamine 6-O-sulfotransferase activity), GO:0051922 (cholesterol sulfotransferas…	ENSG00000173960 (1.0)	1.38611	0.00189712
21	dynll2b	ENSDARG00000005172	572690	ZDB-GENE-050320-132	GO:0003674 (molecular_function), GO:0008150 (biological_process), GO:0005875 (microtubule associated complex), GO:0007017 (microtubule-based process)	ENSG00000264364 (1.0)	1.38553	1.43709e-05
8	C8H1orf106 (2 of 2)	ENSDARG00000078155	567844	ZDB-GENE-081105-161	GO:0003676 (nucleic acid binding), GO:0046872 (metal ion binding), GO:0000978 (RNA polymerase II core promoter proximal region sequence-specific DNA binding), GO:0006355 (regulation of transcription, DNA-templated), GO:0005634 (nucleus), GO:0030054 (cell junction), GO:0045202 (synapse), GO:0016020 (membrane), GO:0016021 (integral component of membrane)	ENSG00000163362 (1.0)	1.38441	3.39204e-06
17	ston2	ENSDARG00000057452	619262	ZDB-GENE-050913-137	GO:0003674 (molecular_function), GO:0008150 (biological_process), GO:0006897 (endocytosis), GO:0005759 (mitochondrial matrix)	ENSG00000140022 (1.0)	1.38389	0.000526433
9	itgav	ENSDARG00000006314	100151255	ZDB-GENE-060616-382	GO:0008305 (integrin complex), GO:0090245 (axis elongation involved in somitogenesis), GO:0001935 (endothelial cell proliferation), GO:0042074 (cell migration involved in gastrulation), GO:0001568 (blood vessel development), GO:0070121 (Kupffer's vesicle development), GO:0007229 (integrin-mediated signaling pathway), GO:0007155 (cell adhesion), GO:0016477 (cell migration), GO:0016020 (membrane), …	ENSG00000138448 (1.0)	1.383	9.56916e-05
5	spns2	ENSDARG00000061017	568117	ZDB-GENE-030131-5843	GO:0016627 (oxidoreductase activity, acting on the CH-CH group of donors), GO:0061035 (regulation of cartilage development), GO:0003319 (cardioblast migration to the midline involved in heart rudiment formation), GO:0008152 (metabolic process), GO:0001944 (vasculature development), GO:0048703 (embryonic viscerocranium morphogenesis), GO:0003143 (embryonic heart tube morphogenesis), GO:0003376 (sp…	ENSG00000183018 (1.0)	1.38223	0.00027565
17	zfp36l1a	ENSDARG00000016154	561280	ZDB-GENE-030131-9860	GO:0046872 (metal ion binding)	ENSG00000185650 (1.0)	1.38216	0.000692269
5	si:ch211-253h3.4	ENSDARG00000102818					1.38198	0.00104267
13	mgea5	ENSDARG00000074686	324487	ZDB-GENE-030131-3208	GO:0030860 (regulation of polarized epithelial cell differentiation), GO:0072593 (reactive oxygen species metabolic process), GO:0048565 (digestive tract development), GO:0003774 (motor activity), GO:0016459 (myosin complex), GO:0000166 (nucleotide binding), GO:0048546 (digestive tract morphogenesis), GO:0005524 (ATP binding), GO:0003779 (actin binding), GO:0051015 (actin filament binding)	ENSG00000198408 (1.0)	1.38153	0.00203968
19	si:dkey-105n5.5	ENSDARG00000096369					1.38106	1.02925e-05
11	fam43a	ENSDARG00000043009	334166	ZDB-GENE-030131-6098	GO:0003674 (molecular_function), GO:0005575 (cellular_component), GO:0008150 (biological_process), GO:0033685 (negative regulation of luteinizing hormone secretion), GO:0007218 (neuropeptide signaling pathway), GO:0005515 (protein binding)	ENSG00000185112 (0.0)	1.3807	0.000501152
23	zgc:85858	ENSDARG00000039008	405879	ZDB-GENE-040426-2333	GO:0003674 (molecular_function), GO:0008150 (biological_process), GO:0005783 (endoplasmic reticulum)		1.38056	0.000593466
4	flncb	ENSDARG00000018820	570288	ZDB-GENE-041008-175	GO:0005575 (cellular_component), GO:0046872 (metal ion binding), GO:0042384 (cilium assembly), GO:0003779 (actin binding), GO:0008270 (zinc ion binding), GO:0051015 (actin filament binding), GO:0005515 (protein binding), GO:0046716 (muscle cell cellular homeostasis), GO:0007264 (small GTPase mediated signal transduction), GO:0005525 (GTP binding)	ENSG00000128591 (0.0)	1.37903	0.00276916
13	psap	ENSDARG00000013968	140811	ZDB-GENE-020108-1	GO:0006665 (sphingolipid metabolic process), GO:0005764 (lysosome), GO:0006629 (lipid metabolic process)	ENSG00000197746 (0.0), ENSG00000178597 (0.0)	1.37837	0.000634284
9	heg	ENSDARG00000018441	406202	ZDB-GENE-040714-1	GO:0007043 (cell-cell junction assembly), GO:0007507 (heart development), GO:0007275 (multicellular organismal development), GO:0005576 (extracellular region), GO:0005509 (calcium ion binding), GO:0030054 (cell junction), GO:0016020 (membrane), GO:0005886 (plasma membrane), GO:0005515 (protein binding), GO:0016021 (integral component of membrane)	ENSG00000173706 (1.0)	1.3777	3.2449e-06
16	serpinb14	ENSDARG00000091801	569051	['ZDB-GENE-050506-148', 'ZDB-GENE-030131-7169']	GO:0006811 (ion transport), GO:0006810 (transport), GO:0030054 (cell junction), GO:0007165 (signal transduction), GO:0005230 (extracellular ligand-gated ion channel activity), GO:0043005 (neuron projection), GO:0050877 (neurological system process), GO:0045202 (synapse), GO:1902476 (chloride transmembrane transport), GO:0004890 (GABA-A receptor activity), GO:0005254 (chloride channel activity), G…	ENSG00000170542 (1.0), ENSG00000124570 (1.0), ENSG00000166401 (1.0)	1.37713	0.0003141
5	si:dkey-201c13.2	ENSDARG00000094696		ZDB-GENE-060526-243			1.37666	2.7693e-05
18	rasgrp4	ENSDARG00000061796	558453	ZDB-GENE-050419-110	GO:0001518 (voltage-gated sodium channel complex), GO:0005216 (ion channel activity), GO:0001945 (lymph vessel development), GO:0036269 (swimming behavior), GO:0005244 (voltage-gated ion channel activity), GO:0006811 (ion transport), GO:0005272 (sodium channel activity), GO:0006814 (sodium ion transport), GO:0007264 (small GTPase mediated signal transduction), GO:0006810 (transport), GO:0046872 (…	ENSG00000171777 (1.0)	1.37657	0.00123883
6	rgs4	ENSDARG00000070047	569876	ZDB-GENE-030131-9839	GO:0038032 (termination of G-protein coupled receptor signaling pathway), GO:0007409 (axonogenesis), GO:0031018 (endocrine pancreas development), GO:0016020 (membrane), GO:0043547 (positive regulation of GTPase activity), GO:0005096 (GTPase activator activity), GO:0005886 (plasma membrane), GO:0007626 (locomotory behavior), GO:0016021 (integral component of membrane), GO:0005737 (cytoplasm), GO:0…	ENSG00000117152 (1.0)	1.37654	0.0021548
2	ano8a	ENSDARG00000076265	562947	ZDB-GENE-070912-583	GO:0031083 (BLOC-1 complex), GO:0046907 (intracellular transport), GO:0016020 (membrane), GO:0005768 (endosome), GO:0016021 (integral component of membrane)	ENSG00000074855 (0.0)	1.37634	5.77019e-05
19	si:ch211-207c15.7	ENSDARG00000096422					1.37616	0.000316325
5	TTF1 (4 of 6)	ENSDARG00000093999	100334190	['ZDB-GENE-100921-87', 'ZDB-GENE-030131-6913']	GO:0003677 (DNA binding)	ENSG00000125482 (1.0)	1.37588	0.000122287
19	WIPF3	ENSDARG00000036245	368364	ZDB-GENE-030804-15	GO:0005199 (structural constituent of cell wall), GO:0000147 (actin cortical patch assembly), GO:0051127 (positive regulation of actin nucleation), GO:0030479 (actin cortical patch), GO:0051666 (actin cortical patch localization), GO:0030048 (actin filament-based movement), GO:0006897 (endocytosis), GO:0005884 (actin filament), GO:0008360 (regulation of cell shape), GO:0003779 (actin binding), GO…	ENSG00000122574 (1.0)	1.37521	0.000101884
3	baiap2a	ENSDARG00000062799	678518	ZDB-GENE-060421-2756	GO:0007009 (plasma membrane organization), GO:0032956 (regulation of actin cytoskeleton organization), GO:0030838 (positive regulation of actin filament polymerization), GO:0008093 (cytoskeletal adaptor activity), GO:0051017 (actin filament bundle assembly), GO:0051764 (actin crosslink formation), GO:2000251 (positive regulation of actin cytoskeleton reorganization), GO:0008286 (insulin receptor …	ENSG00000175866 (1.0)	1.37511	2.34095e-05
25	sv2bb	ENSDARG00000060711	100006427	ZDB-GENE-030131-2789	GO:0006810 (transport), GO:0005215 (transporter activity), GO:0022857 (transmembrane transporter activity), GO:0016020 (membrane), GO:0055085 (transmembrane transport), GO:0016021 (integral component of membrane)	ENSG00000185518 (1.0)	1.3751	1.70143e-06
7	furina	ENSDARG00000062909	566557	ZDB-GENE-040901-1	GO:0003140 (determination of left/right asymmetry in lateral mesoderm), GO:0009617 (response to bacterium), GO:0060971 (embryonic heart tube left/right pattern formation), GO:0071907 (determination of digestive tract left/right asymmetry), GO:0033334 (fin morphogenesis), GO:0008236 (serine-type peptidase activity), GO:0048703 (embryonic viscerocranium morphogenesis), GO:0008233 (peptidase activit…	ENSG00000140564 (1.0)	1.37449	0.00214001
19	epb41a	ENSDARG00000099283		ZDB-GENE-070705-81	GO:0006810 (transport), GO:0008092 (cytoskeletal protein binding), GO:0005856 (cytoskeleton), GO:0016020 (membrane), GO:0019898 (extrinsic component of membrane), GO:0055085 (transmembrane transport), GO:0016021 (integral component of membrane), GO:0005737 (cytoplasm), GO:0030866 (cortical actin cytoskeleton organization), GO:0046872 (metal ion binding), GO:0005198 (structural molecule activity),…	ENSG00000159023 (1.0)	1.37371	0.00105529
23	casp9	ENSDARG00000004325	492763	ZDB-GENE-030825-5	GO:0007023 (post-chaperonin tubulin folding pathway), GO:0048696 (regulation of collateral sprouting in absence of injury), GO:0097205 (renal filtration), GO:0008234 (cysteine-type peptidase activity), GO:0008233 (peptidase activity), GO:0016787 (hydrolase activity), GO:0006919 (activation of cysteine-type endopeptidase activity involved in apoptotic process), GO:0097199 (cysteine-type endopeptid…	ENSG00000132906 (1.0)	1.37261	1.65631e-05
19	mylipa	ENSDARG00000008859	335888	ZDB-GENE-030131-7831	GO:0021570 (rhombomere 4 development), GO:0070739 (protein-glutamic acid ligase activity), GO:0043773 (coenzyme F420-0 gamma-glutamyl ligase activity), GO:0008766 (UDP-N-acetylmuramoylalanyl-D-glutamyl-2,6-diaminopimelate-D-alanyl-D-alanine ligase activity), GO:0070735 (protein-glycine ligase activity), GO:0018169 (ribosomal S6-glutamic acid ligase activity), GO:0070737 (protein-glycine ligase ac…	ENSG00000007944 (1.0)	1.3726	0.0031238
6	cycsb	ENSDARG00000044562	415158	ZDB-GENE-040625-38	GO:0009451 (RNA modification), GO:0005575 (cellular_component), GO:0042773 (ATP synthesis coupled electron transport), GO:0001522 (pseudouridine synthesis), GO:0043280 (positive regulation of cysteine-type endopeptidase activity involved in apoptotic process), GO:0006122 (mitochondrial electron transport, ubiquinol to cytochrome c), GO:0009055 (electron carrier activity), GO:0020037 (heme binding…		1.37247	4.61621e-05
13	OGDHL	ENSDARG00000079249	559207		GO:0016624 (oxidoreductase activity, acting on the aldehyde or oxo group of donors, disulfide as acceptor), GO:0030976 (thiamine pyrophosphate binding), GO:0008152 (metabolic process), GO:0006099 (tricarboxylic acid cycle), GO:0004591 (oxoglutarate dehydrogenase (succinyl-transferring) activity), GO:0001594 (trace-amine receptor activity), GO:0007606 (sensory perception of chemical stimulus), GO:…	ENSG00000197444 (1.0)	1.37202	7.34873e-05
8	ampd2b	ENSDARG00000029952	571355	ZDB-GENE-070713-5	GO:0003876 (AMP deaminase activity), GO:0009168 (purine ribonucleoside monophosphate biosynthetic process), GO:0019239 (deaminase activity), GO:0032264 (IMP salvage)	ENSG00000116337 (1.0)	1.37073	0.0011711
8	PDZD4 (2 of 2)	ENSDARG00000098823			GO:0070782 (phosphatidylserine exposure on apoptotic cell surface), GO:0016020 (membrane), GO:0005886 (plasma membrane), GO:0005515 (protein binding), GO:0016021 (integral component of membrane)	ENSG00000067840 (1.0)	1.37058	0.000154219
6	hmga1b	ENSDARG00000070951	768130	ZDB-GENE-061013-204	GO:0003906 (DNA-(apurinic or apyrimidinic site) lyase activity), GO:0000785 (chromatin), GO:0006284 (base-excision repair), GO:0003677 (DNA binding), GO:0003700 (transcription factor activity, sequence-specific DNA binding), GO:0006351 (transcription, DNA-templated), GO:0006355 (regulation of transcription, DNA-templated), GO:0005634 (nucleus)	ENSG00000137309 (1.0)	1.36994	4.53578e-05
3	gng13b	ENSDARG00000037921	436673	ZDB-GENE-040718-97	GO:0060027 (convergent extension involved in gastrulation), GO:0000166 (nucleotide binding), GO:0016740 (transferase activity), GO:0004672 (protein kinase activity), GO:0007369 (gastrulation), GO:0005524 (ATP binding), GO:0016301 (kinase activity), GO:0008360 (regulation of cell shape), GO:0048812 (neuron projection morphogenesis), GO:0000165 (MAPK cascade), GO:0031098 (stress-activated protein k…	ENSG00000127588 (1.0)	1.36988	0.00046397
11	lppr3b	ENSDARG00000028552	570173	ZDB-GENE-120514-1	GO:0003676 (nucleic acid binding), GO:0003824 (catalytic activity), GO:0046872 (metal ion binding), GO:0016020 (membrane)	ENSG00000129951 (1.0)	1.36967	5.15985e-09
12	mkl1b	ENSDARG00000076229	559638	ZDB-GENE-030131-681	GO:0003785 (actin monomer binding), GO:0010735 (positive regulation of transcription via serum response element binding), GO:0003779 (actin binding), GO:0003713 (transcription coactivator activity), GO:0005737 (cytoplasm), GO:0005634 (nucleus), GO:0000166 (nucleotide binding), GO:0007264 (small GTPase mediated signal transduction), GO:0005525 (GTP binding), GO:0016020 (membrane), GO:0005622 (intr…	ENSG00000196588 (1.0)	1.36739	2.42987e-09
11	syn2b	ENSDARG00000101054	641578	ZDB-GENE-051127-49	GO:0003674 (molecular_function), GO:0005575 (cellular_component), GO:0008150 (biological_process), GO:0003824 (catalytic activity), GO:0005524 (ATP binding), GO:0008021 (synaptic vesicle), GO:0007269 (neurotransmitter secretion)	ENSG00000157152 (1.0)	1.3666	3.38116e-06
12	ARID5B	ENSDARG00000037196	100536827	ZDB-GENE-121214-272	GO:0010821 (regulation of mitochondrion organization), GO:0006810 (transport), GO:0016020 (membrane), GO:0016021 (integral component of membrane), GO:0003677 (DNA binding), GO:0006355 (regulation of transcription, DNA-templated), GO:0005634 (nucleus), GO:0003676 (nucleic acid binding), GO:0000166 (nucleotide binding), GO:0003723 (RNA binding), GO:0005730 (nucleolus), GO:0005737 (cytoplasm)	ENSG00000150347 (1.0)	1.36649	1.24553e-06
18	si:ch211-136a13.3	ENSDARG00000098044					1.36627	0.00326673
8	si:dkey-70p6.1	ENSDARG00000092039	570575	ZDB-GENE-040724-140	GO:0050852 (T cell receptor signaling pathway), GO:0050853 (B cell receptor signaling pathway)		1.36572	0.0014445
16	fam188a	ENSDARG00000028715	777708	ZDB-GENE-061110-13	GO:0006915 (apoptotic process), GO:0005634 (nucleus)	ENSG00000148481 (1.0)	1.36505	9.05783e-06
6	SLC19A1	ENSDARG00000033993	497434	ZDB-GENE-050208-150	GO:0015884 (folic acid transport), GO:0015350 (methotrexate transporter activity), GO:0008517 (folic acid transporter activity), GO:0051958 (methotrexate transport), GO:0006810 (transport), GO:0016020 (membrane), GO:0005887 (integral component of plasma membrane)	ENSG00000173638 (1.0)	1.36488	0.00108963
25	prtgb	ENSDARG00000040442		ZDB-GENE-060302-1	GO:0007275 (multicellular organismal development), GO:0016020 (membrane), GO:0016021 (integral component of membrane), GO:0005515 (protein binding)	ENSG00000166450 (1.0)	1.36447	2.27679e-05
23	prosc	ENSDARG00000060288	563548	ZDB-GENE-030131-1378	GO:0030170 (pyridoxal phosphate binding), GO:0005622 (intracellular)	ENSG00000147471 (1.0)	1.36377	0.000244871
19	si:ch211-13c6.2	ENSDARG00000027738	100000125	ZDB-GENE-060503-666	GO:0005871 (kinesin complex), GO:0003777 (microtubule motor activity), GO:0007018 (microtubule-based movement), GO:0016887 (ATPase activity), GO:0000786 (nucleosome), GO:0005694 (chromosome), GO:0030246 (carbohydrate binding), GO:0046982 (protein heterodimerization activity), GO:0003677 (DNA binding), GO:0005634 (nucleus)		1.36319	2.89926e-05
5	si:ch211-225b11.1	ENSDARG00000002405	561694	ZDB-GENE-060531-39	GO:0005328 (neurotransmitter:sodium symporter activity), GO:0005092 (GDP-dissociation inhibitor activity), GO:0008277 (regulation of G-protein coupled receptor protein signaling pathway), GO:0015293 (symporter activity), GO:0006810 (transport), GO:0005215 (transporter activity), GO:0006836 (neurotransmitter transport), GO:0016020 (membrane), GO:0030695 (GTPase regulator activity), GO:0005887 (int…		1.36265	0.000409459
9	mmadhc	ENSDARG00000005870		ZDB-GENE-040704-50	GO:0009235 (cobalamin metabolic process), GO:0003674 (molecular_function), GO:0046983 (protein dimerization activity), GO:0045892 (negative regulation of transcription, DNA-templated), GO:0003677 (DNA binding), GO:0005737 (cytoplasm), GO:0005634 (nucleus), GO:0005575 (cellular_component), GO:0000166 (nucleotide binding), GO:0004672 (protein kinase activity), GO:0005524 (ATP binding), GO:0006468 (…	ENSG00000168288 (1.0)	1.36217	1.0022e-05
16	cspg5a	ENSDARG00000069981	558206	ZDB-GENE-080425-4		ENSG00000114646 (1.0)	1.36134	0.00141914
19	pbxip1a	ENSDARG00000071015	563463	ZDB-GENE-060503-871	GO:0008376 (acetylgalactosaminyltransferase activity), GO:0050650 (chondroitin sulfate proteoglycan biosynthetic process), GO:0060876 (semicircular canal formation), GO:0060042 (retina morphogenesis in camera-type eye), GO:0016757 (transferase activity, transferring glycosyl groups), GO:0003007 (heart morphogenesis), GO:0008593 (regulation of Notch signaling pathway), GO:0032580 (Golgi cisterna m…		1.36132	1.6416e-06
16	gstk1	ENSDARG00000056510	436833	ZDB-GENE-040718-298	GO:0015035 (protein disulfide oxidoreductase activity), GO:0005634 (nucleus), GO:0000166 (nucleotide binding), GO:0016740 (transferase activity), GO:0004672 (protein kinase activity), GO:0005524 (ATP binding), GO:0008545 (JUN kinase kinase activity), GO:0016301 (kinase activity), GO:0016310 (phosphorylation), GO:0006468 (protein phosphorylation), GO:0005622 (intracellular), GO:0007257 (activation…	ENSG00000197448 (1.0)	1.36002	0.000823011
8	RNF122	ENSDARG00000102075	100329730	ZDB-GENE-091204-454	GO:0008270 (zinc ion binding), GO:0005515 (protein binding), GO:0046872 (metal ion binding)	ENSG00000133874 (1.0)	1.35972	0.00125506
25	ldhd	ENSDARG00000038845	334208	ZDB-GENE-030131-6140	GO:0008762 (UDP-N-acetylmuramate dehydrogenase activity), GO:0016614 (oxidoreductase activity, acting on CH-OH group of donors), GO:0003824 (catalytic activity), GO:0050660 (flavin adenine dinucleotide binding), GO:0016491 (oxidoreductase activity), GO:0055114 (oxidation-reduction process)	ENSG00000166816 (0.0)	1.35957	0.00264531
23	adcy6a	ENSDARG00000061445		ZDB-GENE-060221-1	GO:0004016 (adenylate cyclase activity), GO:0009190 (cyclic nucleotide biosynthetic process), GO:0016849 (phosphorus-oxygen lyase activity), GO:0006171 (cAMP biosynthetic process), GO:0000166 (nucleotide binding), GO:0016829 (lyase activity), GO:0022011 (myelination in peripheral nervous system), GO:0035556 (intracellular signal transduction), GO:0016020 (membrane), GO:0005886 (plasma membrane), …	ENSG00000174233 (0.0)	1.35922	0.000716197
14	mid1ip1l	ENSDARG00000018145	322977	ZDB-GENE-030131-1697	GO:0005874 (microtubule), GO:0005856 (cytoskeleton), GO:0005737 (cytoplasm), GO:0005634 (nucleus)		1.35883	0.000426487
22	sdhb	ENSDARG00000075768	562149	ZDB-GENE-030131-8005	GO:0048039 (ubiquinone binding), GO:0051538 (3 iron, 4 sulfur cluster binding), GO:0008177 (succinate dehydrogenase (ubiquinone) activity), GO:0005749 (mitochondrial respiratory chain complex II, succinate dehydrogenase complex (ubiquinone)), GO:0006810 (transport), GO:0046872 (metal ion binding), GO:0006099 (tricarboxylic acid cycle), GO:0009055 (electron carrier activity), GO:0051536 (iron-sulf…	ENSG00000117118 (1.0)	1.35875	0.000170256
4	podxl	ENSDARG00000031228	563365	ZDB-GENE-030131-2805	GO:0035775 (pronephric glomerulus morphogenesis), GO:0005576 (extracellular region), GO:0005179 (hormone activity), GO:0016477 (cell migration), GO:0022407 (regulation of cell-cell adhesion), GO:0090024 (negative regulation of neutrophil chemotaxis), GO:0050918 (positive chemotaxis), GO:0048842 (positive regulation of axon extension involved in axon guidance), GO:0050930 (induction of positive ch…	ENSG00000128567 (1.0)	1.35747	0.000322798
16	ICA1	ENSDARG00000042608			GO:0019904 (protein domain specific binding)	ENSG00000003147 (0.0)	1.35691	8.79848e-05
3	ypel3	ENSDARG00000055510	368214	ZDB-GENE-030516-4	GO:0007420 (brain development), GO:0006915 (apoptotic process), GO:0005730 (nucleolus), GO:0005634 (nucleus)	ENSG00000090238 (1.0)	1.35684	1.67513e-05
7	rcor2	ENSDARG00000008278	402934	ZDB-GENE-040426-1812	GO:0003674 (molecular_function), GO:0008150 (biological_process), GO:0003677 (DNA binding), GO:0006351 (transcription, DNA-templated), GO:0006355 (regulation of transcription, DNA-templated), GO:0005634 (nucleus)	ENSG00000167771 (1.0)	1.35574	9.54359e-05
12	si:dkeyp-94b4.1	ENSDARG00000102056	562786	ZDB-GENE-081104-483	GO:0004714 (transmembrane receptor protein tyrosine kinase activity), GO:0007169 (transmembrane receptor protein tyrosine kinase signaling pathway), GO:0007010 (cytoskeleton organization), GO:0016020 (membrane), GO:0003779 (actin binding), GO:0003676 (nucleic acid binding), GO:0005575 (cellular_component), GO:0000166 (nucleotide binding), GO:0046872 (metal ion binding), GO:0008270 (zinc ion bindi…		1.35412	0.000610733
11	si:dkey-189a9.4	ENSDARG00000098025					1.35377	0.00136123
22	ptpn4b	ENSDARG00000000183	407634	ZDB-GENE-030131-6259	GO:0004725 (protein tyrosine phosphatase activity), GO:0004721 (phosphoprotein phosphatase activity), GO:0016787 (hydrolase activity), GO:0016311 (dephosphorylation), GO:0016791 (phosphatase activity), GO:0008092 (cytoskeletal protein binding), GO:0005856 (cytoskeleton), GO:0019898 (extrinsic component of membrane), GO:0006470 (protein dephosphorylation), GO:0005515 (protein binding), GO:0005737 …	ENSG00000088179 (1.0)	1.35228	3.81068e-07
19	si:dkey-105n5.3	ENSDARG00000095056					1.35209	7.18687e-06
22	FO704622.1	ENSDARG00000089661			GO:0005216 (ion channel activity), GO:0006811 (ion transport), GO:0006810 (transport), GO:0016020 (membrane), GO:0042391 (regulation of membrane potential), GO:0005249 (voltage-gated potassium channel activity), GO:0005887 (integral component of plasma membrane), GO:0055085 (transmembrane transport), GO:0016021 (integral component of membrane)	ENSG00000137965 (1.0), ENSG00000137959 (1.0)	1.35161	0.000981216
22	si:dkey-42i9.15	ENSDARG00000095950					1.35059	0.000105707
[truncated: 367 more rows]
